# Supplementary material for: miRNA profiling in renal carcinoma suggest the existence of a group of pro-angionenic tumors in localized clear cell renal carcinoma
Source: PLoS One. 2020 Feb 28;15(2):e0229075. doi: 10.1371/journal.pone.0229075 (PMC7048408; doi:10.1371/journal.pone.0229075)
Supplement: S1 Table — (TXT) [file pone.0229075.s001.txt]

ProbeID	DC001	DC002	DC003	DC004	DC005	DC006	DC007	DC008	DC009	DC010	DC011	DC012	DC013	DC014	DC015	DC016	DC017	DC018	DC019	DC020	DC021	DC022	DC023	DC024	DC025	DC026	DC027	DC028	DC029	DC030	DC031	DC032	DC033	DC034	DC035	DC036	DC037	DC038	DC039	DC040	DC041	DC042	DC043	DC044	DC046	DC047	DC048	DC049	DC050
hsa-miR-205	-2.923355183	-3.266507652	-2.916224739	-2.923355183	-3.177018165	-3.282451291	-3.177018165	-3.097385231	-3.277498135	-3.044655933	-3.296365147	-3.269381563	5.916519714	-3.297787204	-3.092688834	-3.08287132	-3.021181322	-2.766510874	-3.177018165	-3.163206678	-3.166800221	-2.983962191	-3.128294247	-2.901804543	-2.990361694	-2.901804543	-3.077710672	-3.092688834	-3.044655933	5.585978524	-3.198032079	-2.266486364	5.107833199	-2.923355183	5.054222798	-2.360334165	-2.452359971	-3.06152886	-2.680758895	-2.385627428	-2.977468186	-2.909037259	-3.050348193	-3.119856309	0.988977221	-2.944055598	-3.092688834	-3.211879656	-3.055987548
hsa-miR-9	-2.96500865	-3.296339275	-2.958123855	-2.96500865	-3.209932763	-3.311733644	-3.209932763	-3.13304324	-3.306951127	5.659678259	5.191174134	-3.299114177	-3.322186171	-3.326541224	-3.128508637	-3.119029343	6.426368761	-2.813567738	-3.209932763	-3.196597091	-3.200066835	-3.023527704	2.17152745	-2.944200445	-3.029706739	-2.944200445	-3.114046483	4.976010265	-3.082130504	-3.215987035	-3.230222733	-2.330769425	-3.114046483	-2.96500865	-3.093071736	-2.421384103	-2.510239555	-3.098422146	-2.730769976	-2.445805996	-3.017257422	-2.951183988	-3.087626661	1.419111861	3.042793544	-2.984995921	7.432394926	-3.243593252	-3.093071736
hsa-miR-921	-2.808701138	-3.174703837	-2.801095884	-2.808701138	-3.079255321	-3.191709149	-3.079255321	-2.994319698	-3.186426166	-2.938079201	1.686013197	-3.177769119	-3.20325548	-2.636502481	-2.989310572	-2.978839318	-2.913041436	-2.6414127	-3.079255321	-3.064524139	-3.068356973	2.503748516	-3.027286919	-2.78571546	-2.880169555	-2.78571546	-2.973335027	-2.989310572	-2.938079201	-3.085943141	-3.101668534	-2.108091986	-2.973335027	-2.808701138	-2.950165379	-2.208189032	4.490404035	-2.956075682	-2.549950571	-2.235166552	-2.86641748	-2.793429795	-2.944150504	-3.018287106	-3.031669879	-2.830779976	-2.989310572	-3.116438209	-2.950165379
hsa-miR-1295	-2.84141434	-3.190578695	-2.834158974	-2.84141434	-3.09952139	-3.20680166	-3.09952139	-3.018493321	-3.201761726	-2.964840228	2.030635449	-3.193502955	-3.217816789	-3.222406252	-3.013714644	-3.003725132	-2.940954352	-2.681822185	-3.09952139	-3.085467931	-3.089124432	-2.903083158	-3.04994385	-2.819486142	-2.909594777	-2.819486142	-2.998474071	-3.013714644	-2.964840228	-3.10590153	-3.120903459	-2.173037458	-2.998474071	-2.84141434	-2.976370368	-2.268529432	-2.362167491	-2.982008761	-2.594567868	-2.294265823	-2.896475381	-2.826845572	-2.970632214	-3.041358082	-3.054125167	-2.862477418	-3.013714644	-3.13499364	-2.976370368
hsa-miR-9*	-2.879820267	-3.221633022	-2.87271766	-2.879820267	-3.132492914	-3.237514415	-3.132492914	-3.053170877	-3.232580596	7.080709429	5.772873261	-3.224495712	-3.248297623	-3.252790455	-3.048492816	-3.038713631	7.578467835	-2.723588299	-3.132492914	-3.118735348	-3.122314862	-2.940190657	4.304244705	-2.858353763	-2.946565175	5.833386565	-3.03357313	6.841572679	-3.000647442	-3.138738721	-3.153424787	-2.225515952	-3.03357313	-2.879820267	-3.011934817	-2.318997358	-2.410663883	-3.017454495	-2.638171108	-2.344191873	-2.933722005	-2.865558241	-3.006317479	5.562089731	5.596291851	-2.900439864	9.563232436	-3.167218301	-3.011934817
hsa-miR-34a*	-2.936592729	-3.273365945	-2.929594841	-2.936592729	-3.185540079	0.520525652	-0.210986853	-3.107387533	-0.606107181	-3.055638481	-0.504250815	-1.069005104	-1.600480212	-0.16766984	2.372207195	-3.093143438	-3.032600266	-2.782664178	-3.185540079	-3.17198535	-3.175512089	-2.996073044	1.570452325	-2.915442719	-3.002353579	3.473664616	-3.088078727	-3.102778442	-3.055638481	-3.191693801	-3.206163342	-2.291935196	-3.088078727	-2.936592729	-3.066759439	-2.384038353	-2.474353385	1.642044169	-2.698506341	-2.40886141	-2.989699764	-2.922540977	-3.061224921	-3.129440871	-3.141754877	-2.95690832	-3.102778442	-3.219753491	-3.066759439
hsa-miR-1182	-2.842172688	2.780576744	-2.834973613	-2.842172688	2.50509769	-3.204725109	-3.098277185	1.568101953	-3.199724278	-2.964640962	-1.852162726	-1.375455768	-3.215654776	-3.220208631	-3.013136181	-3.003224173	2.641273099	-2.683818747	1.208861445	1.794448287	1.816921693	-2.903363041	-3.049084298	-2.820414622	-2.909824139	-2.820414622	-2.998013854	-3.013136181	-2.964640962	-0.119924013	-3.119493359	-2.178981483	-2.998013854	-2.842172688	2.48201895	-2.273732572	-2.36664413	-2.981676291	-2.597241402	-2.299269284	-2.896806531	-2.827716953	-2.97038801	-3.040565144	-3.053233174	-2.863072345	-3.013136181	-3.13347422	-2.976081644
hsa-miR-200a*	2.731471941	-1.638913832	-2.902433916	-2.909436773	-3.158560863	-2.017256901	-0.512541223	-3.080352832	-3.257242905	-3.028567041	-3.275772323	-3.249271566	-2.31120642	-2.651542935	-3.07574047	-3.066098624	-3.00551247	-2.75539894	-3.158560863	4.674929615	-3.148525753	-2.968959316	3.587664701	-2.888271747	-2.97524431	-2.888271747	2.929481165	0.716896399	-3.028567041	-0.710980084	2.668741662	4.460211851	-3.061030318	2.337958527	1.229259618	-2.356490111	-2.446869263	-3.045138054	-2.671181356	-2.381330792	-2.962581511	-2.895375044	1.178913608	-3.102421827	0.37784263	-2.929766787	-3.07574047	-0.832205414	2.823776757
hsa-miR-760	-2.563147127	-0.422689799	3.706009045	-2.563147127	2.994527122	-2.920071213	-2.815275808	-2.73612454	-2.116245119	-2.683714179	4.486105974	-1.870682199	-2.374456321	-2.464218329	-2.731456549	-2.721698417	1.949934533	-2.407251502	-0.338175689	-0.460863071	2.791312354	3.910095677	-2.766846601	-2.541726837	-2.629748343	-2.541726837	-2.716568984	-2.731456549	-2.683714179	0.984235141	-2.836162618	-1.910251431	-2.716568984	3.124081509	-2.694977254	-2.003531586	-2.095000766	-2.700485049	-2.322018202	-2.02867186	3.746746789	-2.548915805	-2.689372009	-2.7584597	0.02141335	-2.583722334	1.060616354	-2.849926437	-2.694977254
hsa-miR-664	2.887112485	-1.283376125	-2.889854589	-2.89693957	3.306434734	2.200161337	3.010453306	-3.069860019	2.052086983	1.840340425	-3.267571259	1.366628851	-0.203636164	0.428890855	3.184788504	-3.055438647	-2.994141979	-2.741095284	-3.148985221	1.568056213	-3.138832426	-2.957160154	1.290292694	-2.875526335	3.574171504	-2.875526335	-3.050310903	1.738681249	1.614655868	3.327484096	-0.313230226	-2.244258882	-3.050310903	3.693981072	-3.028726284	-2.337508318	-2.428947377	-3.034232265	-2.655890052	-2.362640314	-2.950707554	-2.882712935	-3.023122885	-3.092187824	-3.104655085	-2.917508001	-3.065193566	-0.387772458	2.293488258
hsa-miR-135b	6.853564675	3.567461013	-2.901226939	-2.908359158	-3.16208526	-3.267544621	4.372102377	1.383635521	3.336374567	1.758168484	4.768190163	3.189001248	3.400516732	3.726504771	5.235911353	4.18555615	-3.006209639	-2.75147582	4.144701845	6.425790598	-3.151864774	-2.968981247	5.019647646	-2.886803156	-2.975382342	-2.886803156	5.045756229	1.707467074	-3.029690092	-3.168357107	5.264109732	-2.251326887	2.202252531	-2.908359158	4.126001976	-2.345198041	-2.437246746	-3.046567217	-2.665702504	-2.370497598	-2.962485627	-2.894037671	2.641869672	3.726504771	3.624948408	-2.929064724	-3.077734945	3.567461013	-3.041024526
hsa-miR-181a*	-3.005802167	2.200100584	-2.998824395	3.083132743	-3.254033871	3.44541873	3.147651582	1.868335877	3.505528707	2.48411264	1.437523956	3.278211841	3.260363526	2.6907258	3.349365001	2.424237373	-3.101533712	2.724994733	0.729876431	2.533974117	-3.244034708	-3.065111494	-3.206353201	-2.984712956	2.533974117	-2.984712956	1.815871232	-3.171510148	2.309079503	-3.260169903	-0.682016033	-2.362997821	2.328419507	-3.005802167	-3.135594688	-2.45483621	-2.544891616	1.913110827	-2.768400202	-2.479587909	2.106084276	2.706874467	-3.13007608	-3.19809593	1.067903369	2.638482488	7.161861773	0.822761765	-3.135594688
hsa-miR-200b*	3.938982971	-0.677484956	-2.894561322	2.047207781	-0.597685015	-0.054587449	1.683449132	0.598376114	-1.295228151	-3.022169198	-2.546347465	-1.648702455	-0.974643947	-0.84048895	0.908805855	-3.060139602	-2.998845073	-2.745807209	-0.937391817	4.848205284	-0.476725944	-2.961864538	3.759106347	2.174940429	-2.968223017	-2.880233568	2.288600631	1.36177357	-3.022169198	-0.542238542	2.764070032	-2.248988146	-3.055012037	2.384058118	1.993938904	-2.342234328	-2.433670195	0.644444249	-2.660604951	-2.367365447	1.661332665	-2.887419918	1.609791932	-3.096887496	2.494707577	-2.92221377	-3.06989418	1.161015495	2.783511282
hsa-miR-92b	2.696724969	-1.930739273	-2.888758124	-2.895727331	2.369501334	1.614600986	2.809937338	-3.065822116	1.100686415	3.309013678	0.92813727	-0.138153141	-1.315504485	-1.880360297	2.637249212	0.302459053	1.025956256	-2.742429671	-0.138153141	0.835365947	0.50226019	2.391313962	-3.096032201	-2.874664006	2.809937338	-2.874664006	0.375756252	1.223082068	2.915133822	-1.000147889	1.446407907	-2.253711989	1.100686415	3.185733779	2.369501334	-2.345437652	4.196974554	3.226984064	-2.658616763	-2.37015897	3.770503396	4.438509141	3.996131063	-0.095094295	-3.100048602	1.972428003	-3.061231916	-0.181292615	-3.02536054
hsa-miR-30c-1*	2.474133992	-1.510032828	2.609194453	2.104510093	-0.494420357	-1.500201188	-0.115086606	0.821413693	-1.256301616	-2.950820728	-1.755397354	-1.533926423	-1.840700024	-2.354687236	0.993246101	-2.989088036	2.158195498	-2.672297768	0.109642319	0.039965589	-0.048346812	2.333776382	0.698034905	-2.807775254	1.71735934	2.333776382	-2.983920377	1.010892006	-2.950820728	0.207146312	-0.887285155	-2.1715939	-2.983920377	2.474133992	1.71735934	-2.265569208	-2.357720044	-2.96771658	-2.586429283	-2.290896835	-2.883541697	-2.815017796	-2.956520722	-3.026123275	0.109642319	-2.850083713	1.467401635	-0.672946508	1.71735934
hsa-miR-429	7.187533409	5.47020191	-2.95276984	5.328253852	5.497784557	5.497784557	5.793339792	6.103234448	4.794825455	2.041625611	3.888973013	5.643791928	6.249039188	5.643791928	5.886573533	4.120783473	-3.058164139	4.623597576	5.76290423	7.735030758	0.325895106	-3.020789788	6.840266772	4.897616671	-3.027215979	6.04049364	6.706889306	5.823908069	1.67399319	5.133692333	6.776158212	7.008120744	4.974303589	5.025370565	5.857614543	5.671171353	-2.486970548	4.647059984	-2.716321999	4.848086206	4.598616432	3.354384629	5.886573533	-3.157250645	4.575283878	3.95354687	-3.129969869	6.130750144	6.316150067
hsa-miR-557	-2.621131725	4.195617827	5.683539047	-2.621131725	6.219716423	3.101818882	3.763513099	4.12631695	2.402002124	-2.740385849	4.376460614	3.136246767	2.675019757	2.944340126	3.860012362	3.969487968	4.826450908	-2.466933744	4.995045726	4.147470626	5.383734105	6.252110682	3.600144319	3.371860759	4.12631695	4.924018852	4.756178898	3.860012362	-2.740385849	6.190684632	3.692029904	-1.975345811	3.815394979	6.069593912	5.383734105	-2.067610181	-2.158083298	2.608917962	3.724959664	-2.092476688	-2.674331716	-2.607055377	-2.745982067	4.85191566	4.534710862	-2.641482876	5.02326455	3.136246767	6.132959907
hsa-miR-215	3.867970018	7.567821519	6.879543938	8.01270333	2.604935249	8.097092976	7.67456597	6.978585627	8.250116555	3.82292681	8.986192326	7.354607071	7.460191828	7.67456597	3.978490453	7.785388284	5.461694808	7.491348282	5.799812648	-2.913084863	-2.916651493	4.206778482	6.162610438	7.567821519	-2.741534387	-2.653640478	4.429047951	5.946519887	7.567821519	3.750691404	3.32537106	-2.023080461	4.364004756	-2.675029716	-2.806668742	7.079499595	-2.207561983	6.623103903	5.1184904	6.684052838	7.112850898	7.282498937	6.948008533	4.795751144	7.856716587	6.493341743	-2.843095156	7.043332604	-2.806668742
hsa-miR-194	3.40569832	7.664821101	6.645441122	7.664821101	0.98318053	8.168375499	7.414620879	7.170855801	7.813683185	3.667509701	8.280793578	7.20245547	7.380693857	7.414620879	3.722008641	7.518135981	4.639001289	7.486819824	5.847056347	-2.939628607	-2.943213519	2.988221047	6.547185618	7.773706557	2.055873209	2.965813558	4.236988884	6.210606315	7.414620879	2.81394222	3.029533323	-2.045062186	4.639001289	-2.700353228	-2.832667014	7.595001208	-2.23048933	6.801875931	5.056558612	6.97201116	6.869622358	7.45339047	7.20245547	4.374762198	7.595001208	6.210606315	-2.869280144	7.380693857	-2.832667014
hsa-miR-765	5.041107516	4.487557878	4.698197018	4.698197018	5.456280131	3.800160463	4.774171909	5.164610544	4.329445713	3.743531996	4.433970262	4.329445713	3.390631456	3.292808162	2.514758009	4.869854887	5.568690832	4.869854887	4.698197018	4.394666944	5.041107516	-2.658545218	1.985080176	3.743531996	2.650905628	5.140349925	2.75695896	3.800160463	3.068285134	5.140349925	1.343505391	-1.953571143	-2.750660166	2.895070847	5.012904545	-2.04578368	-2.13620597	4.629838119	3.878508823	-2.070636218	-2.652164369	3.76240419	2.737540165	1.935274613	-2.804400061	3.292808162	4.369578161	4.698197018	4.753395741
hsa-miR-664*	4.497023204	4.442731877	-2.675491134	3.743226796	3.762346819	2.450223534	3.596198717	3.834798233	2.498316585	3.28658407	3.4333264	2.589756943	2.275673687	2.702313064	3.511437288	3.410489193	3.671744325	3.800598906	2.321221428	3.902973691	2.971539017	3.456098117	3.879976135	3.671744325	4.641171866	-2.661136139	3.782264571	4.318224028	3.596198717	4.318224028	3.81956005	-2.028690538	2.883623679	2.902078423	3.235828629	-2.122114008	-2.213723721	3.81956005	-2.441089945	-2.147292908	3.800598906	3.596198717	3.128684999	2.613164473	3.112257614	3.709883346	1.79073956	3.059112611	3.456098117
hsa-miR-1290	4.996841914	6.339787732	6.097058146	5.092684959	6.160182325	4.173726088	5.449218934	5.092684959	3.636742011	5.342836218	5.950187316	5.31709447	1.808405878	3.657472034	4.131463921	6.218319219	5.611295331	5.292683383	5.558121769	6.576989564	6.428428568	6.544600139	4.042120757	4.249414102	3.866369911	6.309581712	4.111661122	3.885311626	4.249414102	5.292683383	4.15268893	-1.851720035	3.27582028	6.894092796	4.377653554	-1.944272262	-2.035027647	3.10187869	-2.260273512	-1.96921635	3.46269772	-2.485400481	-2.624760611	4.358523795	5.192654786	-2.51993539	6.703480565	2.029499455	5.021075819
hsa-miR-29c*	5.441348914	5.494589738	5.035475076	6.172074409	4.282390853	5.903626429	5.328439266	5.780754023	6.354292452	4.786809363	2.998820328	6.02541854	6.320747131	5.810541558	5.69347349	5.059904521	4.217162653	5.750161241	4.85907719	4.786809363	-3.002854078	-2.82240453	5.46376335	5.035475076	5.69347349	5.46376335	4.713847706	5.57425648	6.112511179	4.83532624	5.635583838	6.172074409	4.522362578	4.301591775	5.011106773	5.989261917	4.739411117	5.110774637	4.935371251	5.192128351	5.46376335	5.840454776	4.883095714	3.683767193	4.911423867	5.750161241	-2.929710835	5.57425648	3.991421194
hsa-miR-101	6.490393069	6.949603985	6.428458722	7.966706558	5.876361359	7.807222304	6.244344077	6.949603985	7.229540766	6.7169995	4.936380042	7.229540766	6.985991765	7.190230356	7.052736278	6.490393069	5.969075078	6.815209486	6.063505275	6.460585746	3.866051896	-2.888606324	6.026922476	5.94027761	6.588130925	5.220393166	5.698492714	5.302511457	6.091551636	5.086610826	6.122136676	4.985634245	6.026922476	3.306820148	5.191614257	7.052736278	6.273406087	6.917448975	6.917448975	6.490393069	7.084366721	6.884461748	5.815956918	5.330662495	5.785003541	6.122136676	5.906759139	5.94027761	5.846095556
hsa-miR-186	4.957847215	4.879968536	3.63315463	5.654488072	3.175319904	5.624592086	4.982468319	5.139357854	5.508685599	5.561531717	4.125975901	5.804493825	5.58974685	5.508685599	5.00752523	5.742407259	3.487302758	5.479613723	5.00752523	4.046245421	2.174190922	-3.072405222	4.676809196	4.957847215	4.330684564	3.022543933	4.433250212	2.795769026	5.561531717	3.074285815	4.904592635	5.032645012	4.930024576	2.753117799	4.503000062	5.059134085	-2.532921551	4.503000062	4.125975901	-2.465199642	3.022543933	3.466931737	3.389917885	2.640813824	4.826142628	4.75183263	4.728032442	4.604271464	3.679210573
hsa-miR-200a	8.673258504	7.080855597	4.481963202	7.111796141	7.286316727	7.253803763	7.390229056	7.460338211	6.626383852	5.90053318	6.25834897	6.848509554	7.319536079	7.015566863	7.215350761	6.470194295	3.688007369	6.470194295	7.080855597	9.165130871	4.368025619	5.840773657	8.673258504	6.654886811	3.633883388	7.183020878	7.856658583	7.460338211	5.587829785	7.048389892	8.167641635	8.131611427	6.596822849	6.530777778	7.634224834	7.111796141	5.784668735	6.140635563	5.930138849	7.080855597	6.231583549	6.346040021	7.015566863	4.958851191	6.979972744	6.290095415	-2.749857248	7.420892001	8.167641635
hsa-miR-200b	10.61998144	8.355450011	6.413240261	8.162620001	9.121029626	7.818881251	9.547323267	8.31015693	7.640745609	7.195905582	8.950686912	7.854807208	8.729039736	8.271566399	9.298222253	8.31015693	6.686716694	7.926380278	8.772007365	11.33084827	6.838320503	7.131285196	10.54422075	8.479826537	6.381818798	8.772007365	9.973480955	9.809936814	7.399263446	9.258844529	9.920737109	10.24350439	8.686581691	9.258844529	9.49855912	8.162620001	7.710930823	7.963766822	7.502112044	8.950686912	8.271566399	7.780139176	9.344778361	8.197621101	9.396759257	7.606952583	-2.534172136	9.164357577	9.49855912
hsa-miR-199a-3p	9.295420508	9.067921721	8.109674709	7.954258034	7.055032096	8.511317147	7.807062281	9.295420508	9.15670596	9.696789265	9.961633871	9.023378887	9.639050468	9.487365791	6.891840903	9.536699937	6.219364002	8.851817013	9.794701589	7.666758763	9.536699937	8.47229767	8.47229767	8.63482428	7.494611731	9.067921721	9.381915309	7.954258034	8.76215719	8.805405308	10.18003902	7.915990698	9.696789265	8.301697503	9.794701589	8.63482428	9.023378887	9.295420508	10.66544281	9.794701589	9.116011868	9.295420508	10.28650815	9.85011028	9.381915309	10.18003902	8.34053995	9.85011028	8.892723542
hsa-miR-199a-5p	7.310513511	7.105047296	5.397733472	5.986511301	4.060194922	6.461986711	5.264149265	7.767100572	7.477644327	7.658005854	7.587076667	7.072215903	8.114483001	7.727947826	5.01497614	7.517100588	3.449960254	7.00515103	7.91352195	5.479630893	7.517100588	5.038753777	6.558138666	6.622934913	5.01497614	6.776145743	7.168469703	5.165480989	6.558138666	6.587303285	7.658005854	5.370705372	7.206967764	5.293280063	7.239712589	6.402518453	5.64411501	6.346559591	8.149855118	6.875377332	6.169620028	7.137521274	7.658005854	7.587076667	6.429898012	7.727947826	5.927409298	7.990872029	6.972875072
hsa-miR-214	6.447804	6.349426861	4.449104517	5.328258597	2.753296263	5.778049445	4.527145724	6.734704205	6.545595992	7.244331286	6.734704205	6.2324664	6.965986157	6.802134558	2.814046684	6.832355793	2.753296263	6.576520028	7.205244386	4.572799978	7.349733898	5.409784226	5.991032299	6.447804	5.497331605	6.832355793	6.382036234	4.617698023	6.415783973	6.205259751	7.977305733	5.519881293	7.172381544	6.112812485	7.745222853	6.479748357	6.606568345	6.802134558	8.2128662	7.244331286	7.002167045	7.172381544	7.779682669	7.818728267	6.415783973	7.745222853	5.328258597	7.779682669	6.205259751
hsa-miR-30e*	7.003514667	5.936426792	5.333692104	6.671159027	6.671159027	6.26579541	6.839537842	6.204973392	6.480333366	5.782905225	4.554655506	6.605777735	6.605777735	5.964899236	6.605777735	5.415959986	7.067603129	6.293607945	5.903286627	6.934361394	3.815993617	4.74621098	6.869954385	5.043579252	7.036329683	4.577116332	6.671159027	6.353700732	6.116233304	6.085993461	5.843307725	7.419895296	6.116233304	7.067603129	5.668285731	6.177919992	5.936426792	5.582642375	5.333692104	6.085993461	6.293607945	6.237061409	6.605777735	5.44809917	5.843307725	6.058263646	6.771432735	5.964899236	6.839537842
hsa-miR-181a	8.437664275	8.302605942	7.867421469	8.734784955	7.290329767	8.560591889	8.391712327	8.477661214	8.515972977	8.604262277	8.477661214	8.302605942	8.560591889	8.391712327	8.349336719	8.225997129	6.851788674	8.391712327	8.109000981	8.109000981	7.755764328	6.658701233	7.362798814	7.646891945	8.391712327	7.755764328	7.983322939	7.795736156	8.225997129	8.225997129	7.832802478	6.285726047	8.302605942	6.497222713	7.945220695	8.779116466	8.150385886	8.391712327	8.477661214	7.540506129	8.349336719	8.690979204	8.349336719	7.435486699	7.257315126	8.349336719	11.2111905	8.225997129	7.795736156
hsa-miR-181b	5.921738071	6.107375447	6.013705428	6.597800909	4.720226874	6.627777773	5.433839521	6.371247754	6.343490095	6.566950408	5.801229032	6.437447073	6.597800909	6.343490095	5.462969341	5.716121021	4.989323758	6.315586522	5.861819895	6.227423462	6.013705428	5.716121021	5.602989335	5.774221499	6.286758467	6.107375447	5.774221499	5.495213725	6.627777773	6.501259355	6.286758467	4.841025014	6.343490095	3.555487015	6.071087146	7.159048492	6.343490095	6.501259355	6.315586522	5.324829482	6.722277011	6.891206979	6.165534856	5.433839521	5.574613439	6.627777773	9.242584298	6.13519603	5.352507755
hsa-miR-197	5.910337594	5.23398032	5.876280938	6.125077913	4.593231178	5.876280938	5.910337594	5.345639539	5.721957411	6.035543848	5.319026478	6.305828823	5.262331234	5.069447279	5.910337594	5.664670511	5.095260157	6.373636929	5.095260157	5.435101269	6.219286264	6.438999988	6.373636929	5.939597445	7.653785179	6.537887711	5.752570388	6.125077913	7.18036004	4.914939769	6.373636929	6.469285908	6.568593079	6.598199442	6.373636929	6.568593079	7.006935791	6.248814903	6.438999988	6.869681898	6.699530816	6.699530816	6.506287476	7.254073235	7.112774827	6.277396594	6.537887711	6.125077913	4.713486375
hsa-miR-29b	8.982279826	8.569216249	8.747814254	9.069164146	10.06422454	8.747814254	8.484188449	9.022350884	9.208307586	9.509988024	10.06422454	9.308258949	9.162473875	8.982279826	10.17254835	9.119705533	10.40986708	9.399162544	8.396066114	9.781815302	8.523469028	8.793266806	8.352618925	8.982279826	10.06422454	8.062073584	8.304706435	8.842044197	8.938086409	9.832989273	8.885035804	7.341133762	7.785019086	8.44318008	7.858517155	8.658137109	8.106205653	8.352618925	8.26388412	8.842044197	8.106205653	7.938283743	7.705394805	9.832989273	9.730086184	8.226160363	7.82302273	8.106205653	10.46933606
hsa-miR-29c	9.922025203	9.975893279	9.922025203	10.36409471	9.254334446	10.08552102	9.493884433	9.806236412	11.01209491	9.386712842	9.706726013	9.922025203	9.922025203	10.47632205	9.922025203	10.13460031	9.922025203	9.922025203	9.15782774	9.806236412	7.643562376	7.324684842	9.806236412	10.08552102	10.36409471	9.706726013	9.339087994	10.13460031	9.975893279	9.386712842	9.706726013	10.02984791	9.067594409	8.940838273	9.067594409	10.13460031	9.298806316	9.648044831	9.298806316	10.02984791	9.593907362	9.593907362	8.940838273	9.15782774	9.493884433	9.648044831	6.328636123	9.593907362	9.298806316
hsa-miR-30c	10.52842699	9.892590649	9.157580582	10.5987971	9.070098297	9.723840202	10.0026803	9.672764847	10.0026803	8.658561175	7.942179571	10.40267195	10.0026803	9.723840202	9.557574212	9.157580582	10.05952393	9.506641848	9.455448327	10.67792637	7.90360753	9.210861861	10.52842699	8.614363258	10.28470988	8.22509291	10.05952393	10.174228	9.157580582	9.210861861	9.157580582	10.34395455	9.557574212	9.892590649	9.34602348	9.723840202	8.187845912	8.570775036	8.402122895	9.210861861	8.795946095	9.020195661	9.29739733	7.983549457	8.658561175	9.34602348	7.90360753	9.672764847	9.557574212
hsa-miR-30e	8.154318791	7.683433303	6.456160373	7.798763351	8.076414257	7.798763351	8.076414257	7.798763351	7.721320091	6.812590837	6.488497463	7.611875198	7.872996615	7.54169658	8.194025635	7.399358266	9.609075644	7.576745609	6.946397432	8.271037299	6.709367538	5.246507802	8.194025635	6.915505698	8.797878095	7.147133998	7.991156238	7.683433303	7.011810657	7.326288149	7.360389483	8.447013108	7.253438019	7.872996615	6.778238552	7.649539434	6.58725779	6.946397432	7.115371974	7.54169658	6.8463366	7.048349808	6.979521884	6.876857086	6.946397432	7.147133998	7.761502114	7.432959376	8.194025635
hsa-miR-320b	7.618120469	7.263354249	7.335458279	7.126702216	6.928882884	7.407780044	7.024201529	7.407780044	6.992243444	7.766214971	7.837539214	7.126702216	7.197244428	7.441037025	6.928882884	7.126702216	6.724855902	7.230505899	7.407780044	7.655398965	8.359189285	8.230916789	7.766214971	7.914946575	7.914946575	7.876567594	7.472191706	7.618120469	7.803094594	7.952856903	8.194308774	7.369210361	7.837539214	7.093715866	8.527218222	7.993517077	8.15500859	8.194308774	8.194308774	7.688945707	8.119078374	8.194308774	8.119078374	7.952856903	7.369210361	8.119078374	8.613509103	7.952856903	6.506247882
hsa-miR-34a	11.10402812	10.30043574	10.30043574	10.82988548	8.982611504	10.82988548	10.82988548	9.75305561	10.30043574	9.91774742	11.54134786	10.30043574	10.53829118	11.20332175	11.10402812	10.68419493	8.254003704	10.82988548	9.021224563	10.35825552	8.800475787	10.75539224	11.66066613	11.40881195	10.82988548	11.10402812	11.30446637	11.10402812	11.10402812	8.847478396	11.10402812	10.19261107	10.53829118	10.08066577	10.30043574	11.10402812	10.82988548	11.20332175	10.1295717	10.91996582	10.53829118	10.60696881	9.971425231	11.30446637	11.54134786	10.02518929	9.590788503	9.644734757	9.200415168
hsa-miR-1287	-2.70632628	-3.069995933	5.116385912	-2.70632628	-2.975155844	-3.086892847	-2.975155844	-2.890761634	-3.08164354	-2.834879637	3.049575528	-3.073041676	-3.098365577	-3.103145699	-2.885784438	-2.875379932	-2.810001472	-2.540104205	-2.975155844	-2.960518564	-2.964326966	4.809865952	-2.92351871	-2.683487122	-2.77733913	-2.683487122	-2.869910727	-2.885784438	-2.834879637	-2.981801033	-2.997426186	-2.010183088	-2.869910727	-2.70632628	-2.846888772	-2.109642075	-2.20717013	-2.852761401	-2.449225092	-2.13644763	-2.763674716	-2.691152283	-2.840912239	-2.914576264	-2.92787373	-2.728264379	-2.885784438	-3.012101714	-2.846888772
hsa-miR-936	-2.785315021	2.439988545	2.887505322	-2.785315021	-0.213037152	-3.151095992	-3.043700143	-2.962584778	-3.146050629	-2.908873882	3.043039219	-3.13778296	-3.162122989	-2.204236204	-2.957800954	-2.947800679	-2.884962272	-2.625550928	-3.043700143	-3.029631544	4.298185636	-2.847050277	-2.994069191	-2.763363198	-2.853568912	-2.763363198	-2.942543961	-2.957800954	-2.908873882	-3.050087157	-3.065105249	-2.11621806	-2.942543961	-2.785315021	-2.920416444	-2.211812913	-2.305551853	-2.926060912	-2.538202608	-2.23757703	-2.840435381	-2.770730557	-2.914672108	-2.985474173	-2.998255012	-2.806400791	-2.957800954	-3.079210609	-2.920416444
hsa-miR-1307	-2.907707651	-1.325327583	-2.90072893	-2.907707651	-3.155973121	-1.288412834	1.367574198	-3.078034639	-3.254315051	-3.02642733	-1.941402251	-0.519073136	-1.444041487	-2.190600046	-3.073438173	-3.063829559	-3.003452218	-2.754200719	-3.155973121	-3.142455519	-3.145972598	2.523070499	-3.108285965	-2.886615572	-2.973288379	-2.886615572	-3.058778721	-3.073438173	-3.02642733	-3.162109988	-3.176539896	-2.26481587	-3.058778721	-2.907707651	-3.037517827	-2.356666751	-2.446734406	-3.04294123	-2.670273395	-2.381421817	-2.960669223	-2.893694387	-3.031998469	-3.100027571	-3.112307849	-2.927967597	-3.073438173	-3.19009282	1.778571679
hsa-miR-605	-2.649440832	-0.355672009	-2.642426584	-2.649440832	1.890037362	-3.002685191	-0.091526017	-2.820634925	-2.99781275	-2.768764892	-3.01637231	-2.989828444	-3.013334254	-3.017771194	-2.81601506	-2.80635753	3.111314064	-2.495152422	-2.898970179	2.470186514	5.098794912	2.979155023	-2.851040256	-2.628241376	-2.71535542	3.612916016	-2.801280978	-2.81601506	-2.768764892	2.060695544	-2.919641656	-2.003276198	-2.801280978	3.738948255	-2.77991185	-2.095594677	-2.186120851	-2.785362862	-2.410797838	-2.120475766	-2.702672022	-2.635356229	-2.774364393	-2.84273982	-2.855082614	-2.669803918	-2.81601506	-2.933263576	-2.77991185
hsa-miR-202	-2.420737212	4.812563004	4.301217771	2.833615763	5.297880055	3.20640416	4.531385925	3.75160589	2.328741816	-2.53766341	4.531385925	3.933890283	3.036092627	3.115807107	-2.583964067	5.400932739	6.514764076	5.097824248	3.659104486	5.455042562	6.365089109	4.858940916	4.262944488	4.792180952	4.101892992	6.100339213	4.716369965	2.793542021	4.738029326	4.977126602	2.614609532	-1.787557504	-2.569526073	7.288062303	2.076379205	-1.878020807	-1.966727823	2.52407106	-2.186889841	-1.902401902	-2.472898701	-2.406935645	-2.543150386	3.857028159	3.78491639	-2.440691094	-2.583964067	-2.698856429	5.023308201
hsa-miR-146b-5p	6.321871455	5.266713116	5.83127256	4.469158164	3.054762318	6.604988907	7.236812774	5.548298216	7.965291528	7.028758311	7.415590747	6.795617236	6.538611967	7.480548817	6.76193729	7.736958429	4.957804243	6.6956571	4.933717906	6.76193729	4.78713861	3.671958816	4.66159384	8.09139731	5.683082567	7.065230033	6.996529123	7.736958429	6.894053781	4.326855358	6.863589617	-2.114045266	6.351000507	3.354610051	6.76193729	5.111980633	6.636161521	7.520967607	6.14061548	6.4401144	5.213055905	5.710909775	6.14061548	6.321871455	6.6956571	7.665310235	6.379195423	6.963465799	4.63910452
hsa-miR-107	8.866661563	8.728930943	8.334779766	9.229206024	8.471847391	9.091475405	9.14150361	8.596603827	8.909216646	8.909216646	8.551321109	9.52782329	9.091475405	8.909216646	9.52782329	8.684621812	8.773388402	8.728930943	8.596603827	8.425211806	8.180295098	7.520461052	8.961728591	8.773388402	8.773388402	8.728930943	8.773388402	9.14150361	8.596603827	8.961728591	8.551321109	9.418123098	9.04513747	8.334779766	8.294371948	9.04513747	8.961728591	9.091475405	8.425211806	8.512439374	8.596603827	8.773388402	9.14150361	8.596603827	8.596603827	8.684621812	8.471847391	8.909216646	8.512439374
hsa-miR-1915	8.472544402	9.174271394	10.99063446	8.726679661	10.25867194	8.383951173	8.998151854	8.232607739	8.430412832	8.905017883	9.865956285	8.232607739	7.662603905	8.028624077	9.174271394	8.813641304	9.397508932	8.946707667	9.041007056	9.2601905	10.31121426	11.07516775	8.268511881	9.603014562	8.430412832	9.707324843	9.125260444	8.946707667	8.344364993	10.42536574	8.430412832	9.079864728	9.2601905	11.07516775	9.707324843	8.066506894	9.552735793	8.107137562	8.998151854	9.603014562	8.683870295	8.640451401	7.990272948	9.603014562	9.357115249	8.383951173	10.19523321	8.557998317	9.816331905
hsa-miR-34c-5p	-2.92581209	-3.267460607	-2.918712897	-2.92581209	-3.178363329	-3.283334368	-3.178363329	-3.099079407	-3.27840292	-3.046581209	0.581353302	-3.270321921	-3.294112395	-3.298603068	-3.094403593	2.65963393	-3.023209481	-2.769655191	-3.178363329	-3.164612375	0.852990769	-2.986153473	-3.129852957	-2.904355901	-2.992524928	-2.904355901	-3.079491076	2.904707665	2.324510386	-3.184606136	-3.199285145	-2.271822165	-3.079491076	-2.92581209	-3.05786316	-2.365258654	-2.456881134	-3.063380186	-2.684279042	-2.390441063	-2.979687929	-2.911556917	-3.052248521	4.115330364	-3.13394427	-2.94642178	-3.094403593	-3.213072031	-3.05786316
hsa-miR-194*	-2.940043004	-2.113319445	-2.933105307	-2.940043004	-3.18684906	-2.378854126	-3.18684906	-3.109368735	-2.491690107	-3.058064796	-2.62225697	-2.418564141	-2.540395303	-3.304353515	-3.104799289	-3.095247158	-3.035224742	-2.787438453	-3.18684906	-3.17341092	-3.176907324	-2.999011705	-3.13944223	-2.919074913	-3.005238219	-2.919074913	-3.090226011	-3.104799289	0.791326394	-3.192949851	-3.207294934	-2.300930423	-3.090226011	-2.940043004	-3.069090099	-2.392241365	-2.481779562	-3.07448162	-2.704004491	-2.416850909	-2.992693244	-2.926112116	0.866532655	-3.131232383	-0.316631592	-2.960183853	-3.104799289	-1.206247674	-3.069090099
hsa-miR-125b-1*	-2.85773384	-3.203417071	-2.850550809	-2.85773384	-3.113267595	-3.219478295	-3.113267595	-3.033047366	-3.214488609	-2.979929188	-1.338909955	-3.206312177	-3.230383605	-3.234927311	-3.028316332	-3.018426414	-2.95628145	-2.699732799	-0.313841928	-3.099354248	-0.602713489	1.790977514	-3.064184337	-2.836024264	-2.925234527	-2.836024264	-3.013227706	-3.028316332	-2.979929188	-3.119584126	-3.134436488	-2.19602059	-3.013227706	-2.85773384	-2.991344373	-2.290560522	-2.383265021	-2.996926553	-2.613348396	-2.316040324	-2.912245929	-2.843310321	-2.985663428	-3.055684169	-3.068323967	-2.878586922	-3.028316332	-3.148386192	-2.991344373
hsa-miR-326	-2.931211019	-3.272848624	-2.924112052	-2.931211019	-3.183754192	-1.575799543	-0.787234837	-3.104472802	-1.934642181	-3.05197628	-3.302574312	-1.516416015	-2.356977054	-2.522273329	2.155573851	-3.090022963	-3.028605299	-2.775059106	-3.183754192	-3.170003677	-3.173581356	-2.991550474	-3.135245369	-2.909755515	2.432051048	-2.909755515	-3.084885097	-3.099797137	1.213249598	-3.189996799	-3.20467534	-2.27724198	1.213249598	-2.931211019	-3.063257871	-2.370675485	-2.462295038	-3.068774721	-2.689685685	-2.39585709	1.974208712	-2.916956301	1.491770526	0.575842367	-3.139336551	-2.951820051	-3.099797137	-1.000337743	-3.063257871
hsa-miR-610	-2.593623879	3.641338907	-2.586387507	-2.593623879	2.461152342	-0.07838942	-0.447125803	-2.770239253	-2.953027847	-2.716726628	3.151459493	-1.842762338	-2.969040877	-2.457187783	-2.765473087	1.258197064	1.839499208	-2.434449548	-2.851055184	3.259841001	4.12012794	1.966778913	-2.801607442	2.805212428	-2.661625814	-2.57175309	-2.750272415	-2.765473087	-2.716726628	-2.85741862	-2.872381274	-1.926996859	-2.750272415	2.406743329	1.455497862	-2.022238828	-2.115631735	-2.733850213	-2.34742367	-2.047907838	-2.648540765	-2.579093252	-2.72250345	-2.793044153	-2.805777812	-2.614631812	-2.765473087	-2.886434565	-2.728226581
hsa-miR-192*	-2.903326269	0.593627811	-2.896247745	2.7574233	-3.155142191	3.315424083	2.488296965	-3.076089108	3.453316577	-3.023743761	2.331709593	0.864474389	1.356356079	2.041189443	-3.071426908	-3.061680881	-3.000440082	-2.747624029	-3.155142191	-3.141431273	-3.14499865	-2.963491964	-3.106773059	3.702021697	-2.969844868	-2.881932551	-3.05655781	-3.071426908	3.338977185	-3.161366821	-3.176003091	-2.251240473	-3.05655781	-2.903326269	-3.034992864	-2.344404916	-2.435760632	2.400768105	-2.662496458	-2.369514005	-2.957045246	2.605117599	2.444491144	-3.098396562	3.148130089	-2.923875953	-3.071426908	3.098331195	-3.034992864
hsa-miR-129-3p	-2.859750699	-1.284036327	-2.852598489	-2.859750699	3.325641881	2.452709302	1.647612736	-3.034311964	-0.876788752	2.837396098	-1.817721377	-1.284036327	-2.007464936	-1.528348454	2.901464254	-3.01975375	-2.957875447	-2.702427631	-3.114187973	-3.100334327	-3.103938839	-2.920542707	-3.065315328	-2.838134277	-2.926961743	-2.838134277	-3.014577349	-3.029601231	-2.981421713	2.265185582	4.300267815	-2.200876825	4.300267815	-2.859750699	2.767407025	-2.295011091	-2.3873178	-2.998346143	-2.6164139	-2.32038156	-2.914028879	-2.84538907	6.338965608	2.312114277	2.379928293	-2.880514301	1.746686179	0.673605949	2.587998218
hsa-miR-139-5p	-2.944086462	3.530703177	-2.936997453	3.347185735	2.702717288	5.04043215	-3.196275392	4.132236436	4.709660808	3.26281421	-2.491743358	4.292267173	4.370187222	4.226225296	-3.112436104	-3.10267564	-3.041344127	4.587289613	3.988833439	-3.182544164	-3.186116825	-3.004341279	1.52344749	-2.922661055	-3.010703594	-2.922661055	1.045011631	-3.112436104	2.859659696	-0.480072678	2.230107888	-2.291034751	4.516226966	3.186648669	4.106851117	5.574113983	-2.475828234	3.402015519	5.206397378	-2.409483479	4.439354089	4.539327594	4.270540353	3.367315255	1.52344749	3.859554493	1.045011631	4.564060424	2.298703901
hsa-miR-1237	-2.683919442	2.44091233	4.074349494	-2.683919442	5.048302563	2.780054707	3.443067792	3.318683451	1.910086892	3.729099747	3.318683451	1.168570802	-1.789379804	0.538208726	3.584803489	3.672348588	3.547333089	-2.529474188	1.83825473	3.220648212	3.710963848	4.996628662	-2.885723804	-2.662698436	3.601639789	2.683638035	3.691261671	3.318683451	3.547333089	4.629081995	2.347269544	-2.037097941	3.830366505	5.021305744	4.143761502	-2.129510267	-2.220128467	2.220679148	-2.445033853	-2.15441665	3.868103487	4.163758537	3.868103487	3.507989837	4.241122492	2.664177167	4.095537092	3.127258161	4.848402814
hsa-miR-139-3p	-2.635799047	2.203596065	3.375915225	-2.635799047	3.899463755	1.130917802	2.655276062	2.984106002	0.945067485	2.814198212	2.046944642	1.380232667	0.091960538	0.869590448	2.718028175	3.35144914	3.475515305	3.35144914	2.964887893	3.081666098	3.57951389	3.559144867	2.428472526	3.687338615	2.589237625	3.559144867	2.25625354	-2.802116077	1.874807367	3.097874119	0.342561661	-1.990632121	2.402623239	3.116060984	2.856085239	-2.082808055	4.97307828	3.653397487	3.671311402	-2.107650728	3.57951389	3.375915225	2.543691165	2.984106002	0.824051068	-2.656130692	1.503229146	1.503229146	2.856085239
hsa-miR-34b*	6.089690025	4.854295028	3.575803938	5.813373127	3.46146748	5.695601115	5.66610694	4.830422678	5.410232056	5.24291009	6.300224752	5.410232056	5.163571191	5.813373127	5.90441329	6.120355212	2.376609511	5.724832417	3.701435045	4.756995059	3.502501749	5.108248877	5.752130475	6.024891508	4.931491371	5.24291009	5.270606199	5.813373127	5.631730035	3.502501749	5.724832417	-2.195672983	4.707669876	-2.853321017	4.707669876	5.782338639	-2.381767083	5.491805665	3.557543469	5.631730035	4.955784513	4.756995059	3.878462315	5.843590742	5.813373127	5.008323335	3.557543469	4.512432151	3.520328134
hsa-miR-483-5p	5.345474199	5.874710295	5.847750769	5.213004716	6.180312527	4.674464094	5.59515778	5.75580298	4.719175756	5.188529884	5.53705187	5.08824008	4.066650633	4.271110619	3.84944621	5.703982607	6.300147154	5.426786632	6.75948112	5.676822974	6.827393764	5.72831227	4.529067083	5.238813683	4.004423597	6.416007475	5.789753566	4.696958385	4.866304975	6.025104601	4.348099583	4.964432898	2.54105027	6.086809009	7.12697192	4.939402184	4.62899936	5.14012735	5.238813683	-2.092332988	4.774722491	5.316977709	4.818604367	5.935193456	4.348099583	4.774722491	6.144088729	5.064248204	5.53705187
hsa-miR-192	6.176482339	9.754265619	9.491871436	9.645755601	5.628416558	9.97301659	9.704331634	9.066345263	10.0824479	6.119292898	10.75835268	9.200660074	9.33735237	9.437970768	6.149019812	9.754265619	7.679451041	9.591715138	7.644864892	5.147037733	4.423645666	7.2218992	8.539587147	10.36052242	6.090822973	5.851788141	7.190628522	8.583746824	10.47254867	5.272634094	6.447972515	6.240376406	7.190628522	5.822705642	3.813606639	9.491871436	7.260798121	9.33735237	7.534293092	9.645755601	9.754265619	9.803663724	9.541920947	7.679451041	10.30260167	8.583746824	5.350674926	9.437970768	4.753815167
hsa-miR-100	7.211753793	7.932173145	7.278113905	8.095745436	7.564500409	7.245141191	7.564500409	7.487742015	8.463937483	7.07435761	6.117553108	8.212593003	8.590377767	8.289104525	7.245141191	7.17250026	8.095745436	7.74295738	8.335775956	6.33446128	7.456469384	6.33446128	7.970227	9.834525401	6.840129744	7.14094451	8.095745436	7.932173145	9.618453163	8.011041113	8.720734686	6.059842313	8.095745436	8.463937483	8.463937483	9.221865516	8.676984567	7.456469384	8.590377767	7.782878446	7.350490919	8.949126983	8.17314403	9.033760771	7.599321817	8.720734686	8.546762839	9.307238448	8.502200591
hsa-miR-125b	10.09613394	9.655808112	9.162397842	9.815030121	11.57154182	9.601318001	9.931573138	10.04009818	10.26194574	9.655808112	9.392773857	10.55837288	10.77766263	10.43440509	9.392773857	9.500643543	11.33227223	9.9857921	10.62774288	8.671512094	9.446294391	8.85051425	10.77766263	9.9857921	9.207009136	9.601318001	9.9857921	9.9857921	10.37652219	11.02874335	10.43440509	8.416430717	9.9857921	9.259533174	10.20920782	9.714871531	8.502202767	8.987009696	10.26194574	9.500643543	9.162397842	9.259533174	9.714871531	10.04009818	9.07157675	10.09613394	9.655808112	10.37652219	11.02874335
hsa-miR-130a	9.427615092	8.491965057	7.494292513	8.31883199	6.111244766	8.878632949	8.365049637	8.702940696	8.929806956	9.011090683	7.777995003	8.659760505	9.011090683	9.286885115	8.279453712	8.168283395	5.062689155	8.452407306	9.105001536	8.702940696	8.573985107	7.461234201	9.481478281	8.203998972	8.084781966	8.573985107	8.659760505	8.168283395	7.740720244	7.285019052	8.790110161	7.048179924	8.790110161	7.048179924	8.746265436	8.529856135	8.790110161	9.190469404	8.837162115	8.406959937	8.452407306	8.790110161	8.972437088	8.452407306	7.740720244	8.702940696	9.908554722	8.929806956	8.043472173
hsa-miR-210	8.085685474	8.706124478	8.365982115	9.543171017	4.869484046	9.389154617	7.811846048	8.576716625	8.533419237	8.323968447	8.662692882	8.750077342	9.151424033	9.288358188	7.885060268	8.162520566	8.238161408	8.890118686	7.558308187	7.84616935	8.576716625	8.043009523	8.93285396	9.248077544	6.805330607	9.288358188	7.451063684	7.482108634	9.543171017	5.706039756	9.443150655	6.094384296	8.323968447	6.121895414	8.277636809	9.755494619	9.543171017	9.811806218	7.885060268	9.107102585	10.03477206	9.597307097	9.151424033	7.20812975	9.288358188	9.389154617	6.805330607	7.664670618	5.323128762
hsa-miR-615-3p	-2.949350502	-3.27838248	-2.942513471	-2.949350502	-3.192575424	-1.983195724	-3.192575424	-3.116219332	-2.23533632	-3.065659809	-3.307011359	-1.920982508	-2.435438252	-3.3083749	-3.111716188	-3.102302658	-3.043151162	-2.79896023	-3.192575424	-3.179332271	-3.182777942	-3.007463573	-0.201833251	-2.928686656	-3.013599741	-2.928686656	-3.097354367	-3.111716188	-3.065659809	-3.198587694	-3.212724631	-2.319511389	-3.097354367	-2.949350502	-3.076525135	-2.409497417	-2.497736423	-3.081838426	-2.716736887	-2.433749879	-3.001236792	-2.935621751	-3.071117836	-3.13776574	-3.14979669	-2.969199109	-3.111716188	-1.392256218	-3.076525135
hsa-miR-614	-2.823458933	-3.184284812	-2.815961249	-2.823458933	-3.09018634	-3.201049597	-3.09018634	-3.006452065	-3.195841338	-2.951007046	2.794721715	-3.187306738	-3.212432615	-3.217175358	-3.001513788	-2.991190642	-2.92632342	-2.658536658	-3.09018634	-3.075663519	-3.079442141	2.21130943	-3.038952991	-2.800798369	-2.893916486	-2.800798369	-2.985764205	-3.001513788	-2.951007046	-3.096779567	-3.112282536	-2.132759345	-2.985764205	-2.823458933	-2.962922273	-2.231440597	-2.328206015	-2.96874898	-2.568368189	-2.258036541	-2.880358923	-2.808403591	-2.956992475	-3.030080473	-3.043273957	-2.845225483	-3.001513788	-3.126843306	-2.962922273
hsa-miR-617	-2.596137315	2.803765094	5.182679103	-2.596137315	-2.847425518	-1.858452461	-2.847425518	-2.768538103	-2.9469648	-2.716302454	4.389155154	-2.938924215	-2.300035548	-1.114650418	-2.763885673	-2.75416007	-2.69304761	-2.440761372	-2.847425518	-2.833743333	2.943010281	5.206713378	-2.799157751	-2.57478843	-2.662516514	-2.57478843	-2.749047736	-2.763885673	-2.716302454	-2.853637103	-2.868242701	-1.945418063	-2.749047736	-2.596137315	-2.727527982	-2.038387267	-2.129551532	-2.733017417	-2.355812199	-2.063443736	-2.649743715	-2.581953433	-2.721941423	-2.790798808	3.490040101	-2.616643933	1.185539018	-2.881960638	-2.727527982
hsa-miR-141	-3.010642115	4.819273522	-3.003576075	-3.010642115	8.677813863	-3.366494789	-3.262013958	4.743594871	2.261115442	-3.13084725	-0.102141916	2.508202346	5.933361387	4.304065209	-3.178446307	2.371472947	9.74696011	-2.855214458	5.058059801	-3.248327219	8.322915606	-3.070701708	5.030369322	4.894880645	-3.077043409	3.694900869	4.042753647	4.404546433	-3.13084725	7.937077232	5.058059801	-2.359706278	6.428433189	7.61987817	6.207318053	-2.452706425	-2.543901034	-3.147567777	4.017450575	4.304065209	-3.064266358	-2.996453513	6.109795289	-3.2053684	-3.217802332	3.239695336	-3.178446307	5.657707545	8.457741433
hsa-miR-200c	3.361248489	4.858868519	-2.95285685	-2.95995687	8.73912873	-3.317520798	-3.21253753	4.608909118	2.404101292	-3.080740058	-0.651024712	2.836372789	6.332054039	4.344141118	-3.128568013	3.059926986	9.585087706	-2.80378178	5.934345474	-3.198784974	7.423243572	-3.020305282	5.291001951	5.291001951	-3.02667748	3.341087701	4.243505108	4.907611907	-3.080740058	8.175230824	5.013270807	-2.30589076	6.826245039	8.428102593	7.208173365	-2.399338134	-2.490971286	-3.097540992	4.365678239	4.167187476	-3.013838986	-2.945700037	6.996946629	-3.155619571	-3.168113296	3.665450832	-3.128568013	5.964843641	8.471831709
hsa-miR-148b	5.657894385	4.833375742	3.685536713	5.715835228	3.76430242	5.833006817	6.075817955	5.596512796	5.323127866	5.132621103	3.894134568	6.106073423	5.686994486	5.572206776	5.485921958	4.808369352	5.295280173	5.376388474	4.785202768	4.664736529	3.125117424	-2.807573245	4.283210015	3.894134568	4.808369352	4.420626453	4.199174053	4.303504793	4.93309405	4.49826817	4.687688923	4.904740848	3.398602794	-2.747705076	2.949762825	5.185577959	-2.282451597	4.303504793	3.704351779	-2.216532567	3.463729562	4.101506049	4.121566141	3.273826224	4.140727215	4.785202768	3.419366753	4.808369352	4.856929132
hsa-miR-196a	7.734711306	7.619913731	8.39635413	8.437579443	4.1293876	7.928059199	6.593870317	7.145297909	7.654665793	6.429474169	7.654665793	7.88878677	7.734711306	6.966037657	5.241487036	6.726551505	4.511347974	7.072221148	7.430123918	8.305313885	5.35463301	6.053723475	7.88878677	6.691954938	6.361373441	7.038049613	7.363397974	6.239912442	8.477067826	6.623870893	7.47164273	6.530735109	7.430123918	5.892339961	7.072221148	7.654665793	7.509340295	7.104787386	7.104787386	7.849028849	7.970180275	7.928059199	7.581295836	3.215481063	7.928059199	7.545276765	9.520928833	7.00350198	5.047927335
hsa-let-7i	10.33423046	10.57876331	10.64936897	10.22337878	9.720237169	10.80195915	10.64936897	10.64936897	10.72876309	10.72876309	11.05751221	10.87854367	11.05751221	10.87854367	10.45258736	10.87854367	11.05751221	10.50864386	10.72876309	10.57876331	11.4737226	10.50864386	10.22337878	10.57876331	10.57876331	10.80195915	11.16038244	11.4737226	11.4737226	9.660121688	12.06338994	10.15856967	10.80195915	10.27705609	10.57876331	10.87854367	10.80195915	11.16038244	10.87854367	10.57876331	10.80195915	10.72876309	11.05751221	11.05751221	10.97115288	10.97115288	9.995983487	10.45258736	10.27705609
hsa-miR-1228	4.797728547	5.042425376	6.160711205	4.99012557	6.812986961	4.583823479	5.042425376	5.408337002	4.65168797	5.571062773	5.270844821	4.408351676	3.850165758	3.872976563	5.299301671	5.067169884	5.299301671	5.067169884	4.797728547	5.352910355	5.85759362	7.285965357	4.89379452	5.380500996	5.247349768	6.039605254	5.325595764	5.299301671	5.548637932	6.396015566	5.167016459	5.85759362	5.681607198	7.045141858	6.252646636	5.772050916	6.132978705	5.380500996	5.681607198	6.279702656	5.49061285	5.772050916	5.270844821	5.571062773	6.011130053	5.601903472	6.011130053	5.299301671	6.525615538
hsa-miR-331-3p	8.252470842	7.861109244	6.919052835	8.380085968	7.257186847	8.380085968	8.63310245	8.016287754	7.861109244	8.63310245	7.899937612	8.46516369	8.100240142	7.861109244	8.590481544	8.676319521	6.112141672	8.763563437	7.642814974	8.252470842	6.633888425	8.547253793	8.676319521	8.503087131	8.46516369	8.216050435	8.176951657	8.719681264	8.946046086	7.4335525	8.380085968	8.63310245	8.216050435	7.466639046	8.176951657	8.176951657	8.547253793	8.719681264	8.338139874	8.547253793	8.719681264	8.590481544	8.590481544	8.810655577	9.505579473	8.425572154	7.679902425	8.380085968	7.497634065
hsa-miR-19b-1*	-2.952723455	-2.398902946	-2.945800986	-2.952723455	-3.198987775	-1.980931804	-3.198987775	-3.121677518	-1.673620016	-3.070486191	-3.31485373	-1.850983194	-2.000752157	-2.549122523	-3.117118102	-3.107586939	-3.047696271	-2.800453869	-3.198987775	0.732011258	-3.189067862	-3.011562721	0.753347661	-2.931801389	1.830735305	-2.931801389	-3.102576813	-3.117118102	-3.070486191	-3.205075176	-3.219388771	4.235445532	-3.102576813	-2.952723455	-3.081487293	4.619628896	-2.495465895	-3.08686698	-2.717203043	-2.43067976	1.360291736	-2.938823145	-3.076012423	-3.143493176	-0.321198057	-2.972820095	3.977303225	-1.105263754	-3.081487293
hsa-miR-20a*	3.414972917	0.351648906	-2.940560244	3.45362641	-3.1976189	2.088581886	1.007364934	-3.119126373	2.737593036	2.737593036	-2.052163236	1.751812693	1.751812693	1.751812693	1.751812693	2.425283422	-3.044013765	-2.792990402	-3.1976189	2.824732125	-3.187547285	-3.007327642	2.405803285	-2.926346558	2.737593036	-2.926346558	-3.099733569	-3.114497232	-3.067152201	-3.203799391	-3.218331878	-2.300126644	-3.099733569	-2.947588575	-3.078321538	-2.392630469	-2.483338392	2.673021276	-2.708466461	-2.417561512	2.563831587	2.563831587	-3.072762943	-3.141275647	1.601003479	-2.967992544	3.660135848	-3.231981146	-3.078321538
hsa-miR-18a	-2.917662265	-0.503605825	-2.91060927	-2.917662265	-3.168569992	1.798230071	0.39315285	-3.08980202	1.0288505	2.840276211	0.521177686	2.230245488	1.051169906	1.250665671	2.454515637	2.590992589	-3.014425828	-2.762521578	-3.168569992	0.952174888	1.250665671	-2.977610967	-3.120375307	-2.896345705	2.570914948	-2.896345705	-3.070341164	-3.085156635	-3.037645461	-3.174772172	-0.236518464	-2.26792827	2.681834691	-2.917662265	-3.048853994	-2.360756708	-2.451782941	2.763633281	-2.677701026	-2.385775239	-2.971187499	-2.903499859	-3.043275893	-3.11202902	1.051169906	-2.938137834	3.960849289	-0.250652369	-3.048853994
hsa-miR-1267	-2.793427007	-3.129973323	-2.786433833	-2.793427007	2.950019407	1.490708876	2.777038419	-2.964106739	1.289270367	3.504457624	1.414893749	0.827891993	-0.362723869	-2.267778174	3.087421817	-2.94987224	-2.889369859	-2.639602164	0.180577061	0.827891993	-3.032185396	-2.852867247	-2.994420714	-2.772291246	-2.859143551	-2.772291246	-2.944810941	-2.959500753	1.782125062	2.648598189	-3.062815998	-2.149203807	-2.944810941	2.799067446	1.88246693	-2.24124491	-2.331499094	-2.928940652	-2.555501028	-2.266051243	-2.846498261	3.958796241	3.593830886	-2.986145218	-2.998450927	2.423966667	-2.959500753	2.446712661	-2.923506017
hsa-miR-622	-2.604602368	3.130438682	4.362900786	-2.604602368	3.83044138	-2.958385524	2.34756641	-2.776057581	-1.886544461	-2.724108431	3.252734378	-1.647125816	-2.345895007	-2.349234352	-2.771430668	-2.761758408	4.01972374	-2.450078625	-2.854512318	2.092536416	3.703927615	5.003688828	0.382914038	-2.583370577	-2.670617494	-2.583370577	1.249845717	-2.771430668	-2.724108431	4.114945246	-2.875215324	-1.957452152	-2.756674114	3.950750308	1.772261512	-2.049911442	-2.140575694	-2.740731717	-2.365595377	-2.074830482	3.912994148	-2.590496282	-2.729716472	4.689978292	-2.810557812	-2.624996513	-2.771430668	-2.888858021	2.991172375
hsa-miR-623	-2.781302206	2.545054345	3.83933122	2.343275761	1.913218193	-1.824359392	-0.340916342	3.17160899	-1.789146079	1.368135298	1.740648007	-1.223984934	-1.343870564	-1.343870564	-2.948037508	1.44378243	2.168106022	2.852736436	-0.340916342	1.147325371	2.585989445	4.531337057	0.440666388	2.343275761	-2.847280532	2.479711601	0.95589587	0.95589587	0.95589587	-0.112309072	-1.182303093	-2.134512738	0.687249143	2.545054345	2.874246295	-2.226920487	3.860523095	1.740648007	-2.542428447	4.143396768	2.269791292	-2.767203983	-2.906346566	0.994887622	-2.987142841	-2.801684982	1.070997245	-0.834709767	1.64339167
hsa-miR-17*	4.017024119	3.407799169	-2.949974583	3.735451785	-0.16371657	3.367611797	2.685600739	3.074105178	4.116474016	4.512757297	2.644475099	3.90308438	3.696905146	3.51821976	3.501806695	4.442780455	2.755783711	3.535496911	2.798056915	4.116474016	2.505694893	3.343747581	3.367611797	2.685600739	4.222708206	2.666954069	2.736850299	2.370031169	2.666954069	2.505694893	2.483757855	-2.296447372	3.199298894	-2.957146607	-3.090552394	-2.39084243	-2.483404868	3.926167992	3.8275169	-2.416283186	3.463271034	3.446073507	2.978711418	1.358802133	3.735451785	3.535496911	6.087865811	2.685600739	2.417009858
hsa-miR-19a	6.293420585	6.387947068	5.932898191	6.875158443	4.43582995	7.074656087	5.628031617	6.354075508	6.806047291	6.875158443	6.518235367	6.742177685	6.420084576	6.639591469	6.976481581	6.940167945	5.77794051	6.203956902	5.466124897	6.639591469	5.838908043	3.751930397	5.932898191	5.48875732	7.219534322	5.44000252	5.466124897	4.980200022	5.899448017	4.43582995	5.747872691	-2.163006192	6.321346492	-2.817598869	4.95522646	6.806047291	6.806047291	6.844457369	6.60851056	6.387947068	6.806047291	6.518235367	5.838908043	6.083863978	5.96163698	5.869112176	8.039546703	5.466124897	4.43582995
hsa-miR-15a	8.734252907	9.378585051	9.24316793	9.705944073	9.432979823	9.865344418	8.869996344	9.329866982	9.488216749	10.14364015	9.539507043	9.757115978	9.102138275	9.807738717	10.03648318	9.807738717	9.590535688	9.807738717	8.689823206	8.512324266	8.734252907	9.005832304	8.64554174	9.757115978	10.09343426	9.432979823	9.144445928	9.378585051	9.378585051	9.102138275	8.922475503	8.869996344	10.09343426	7.522963294	8.601871121	9.539507043	10.20835516	10.49320606	9.757115978	10.14364015	9.926185421	9.98129003	9.288660645	9.24316793	9.590535688	9.590535688	9.488216749	8.689823206	8.64554174
hsa-miR-17	7.804240368	7.441186933	6.791389063	7.369162705	6.535844681	7.549106524	7.263015427	6.927624074	7.441186933	7.954414609	7.512616346	7.407838476	7.583892014	7.407838476	7.689777506	7.916400006	7.549106524	6.825483047	7.335317785	8.407710889	8.079803572	7.689777506	7.804240368	7.369162705	8.748377688	6.927624074	7.656138491	7.441186933	6.958283528	6.889266067	7.618757458	8.48583947	7.995186622	6.377334304	7.263015427	7.407838476	7.877915461	8.157122329	7.583892014	7.369162705	7.877915461	7.618757458	8.079803572	7.369162705	7.877915461	7.369162705	9.760123915	7.512616346	6.198543124
hsa-miR-19b	9.083411468	8.504855992	7.937024019	8.766653081	7.937024019	8.678966783	8.426947963	8.339072345	8.722548397	9.124911541	9.407937821	8.504855992	8.466740255	8.766653081	9.22174911	9.266373448	8.592693551	8.252968916	8.141139462	9.945781732	9.354581352	8.466740255	9.124911541	8.426947963	10.10503287	8.426947963	8.766653081	8.381231134	8.099966308	7.71104126	8.426947963	9.083411468	8.950061036	7.391331534	8.339072345	8.855700726	9.51243162	9.46212037	9.034368855	9.083411468	9.169386081	8.813984009	8.855700726	8.907178148	9.083411468	8.466740255	10.98553587	8.504855992	7.677497206
hsa-miR-20a	9.528928596	8.970518764	9.054232806	9.144137803	8.36383324	9.102930014	8.744608487	8.278336234	9.009127689	9.528928596	10.11735618	8.701333816	8.835400121	9.102930014	9.188299112	9.632571138	9.102930014	8.241988959	8.615668203	10.18038881	9.691038796	10.01298495	9.691038796	9.102930014	10.18038881	8.52844928	9.188299112	8.970518764	8.49060199	8.615668203	9.009127689	8.970518764	9.790187106	8.16729439	8.970518764	9.37219006	9.959226641	10.11735618	9.632571138	9.578630659	9.959226641	9.425170742	9.578630659	9.102930014	10.01298495	9.054232806	11.79969718	9.054232806	8.16729439
hsa-miR-320d	8.543740847	8.047593541	7.887796345	7.736451783	7.480130342	8.168502814	7.592193718	8.047593541	7.664828226	8.245028623	8.630733813	7.848450419	7.926487588	8.208122754	7.627246422	7.848450419	7.415194609	8.047593541	8.047593541	8.047593541	9.266760363	8.947848793	8.374344779	8.543740847	8.420437267	8.284965869	7.813725548	8.208122754	8.587544797	8.674526941	8.674526941	8.005697361	8.420437267	7.557221398	9.082294973	8.674526941	9.221769344	8.98705107	8.674526941	8.420437267	8.904613533	8.852713118	8.630733813	8.630733813	8.168502814	8.762933763	9.032849374	8.420437267	7.202946017
hsa-miR-92a	7.51234662	7.366491638	8.002994877	7.19116616	7.119245828	7.258567509	7.085615053	7.258567509	7.62026448	8.089028271	7.771252172	7.439721515	7.51234662	7.332080171	7.584815406	7.658271252	7.96154036	7.014742677	7.366491638	7.771252172	8.167641305	10.30886278	7.658271252	7.405814822	8.501861002	6.648464834	6.948734554	7.014742677	7.085615053	7.883760656	7.471484837	7.808852279	8.547122464	7.19116616	7.471484837	7.366491638	7.771252172	7.771252172	7.405814822	7.22507743	7.471484837	7.439721515	7.405814822	7.51234662	8.285421304	7.258567509	9.422659315	7.405814822	7.051614131
hsa-miR-495	-2.937316597	-3.268177147	-2.930441569	-2.937316597	-3.181893224	-3.283549675	-3.181893224	-3.105112788	-3.278773943	-3.054272284	-1.666979083	-3.270948112	-1.903233522	-1.102517868	-3.100584618	-3.091118773	-3.031638547	-2.786090541	-3.181893224	-3.168576472	-3.172041293	-2.995752627	-3.134914626	-2.916537913	-3.001922896	-2.916537913	-3.086142983	-3.100584618	-3.054272284	-3.187938906	0.909614671	-2.303977199	-3.086142983	-2.937316597	-3.065197994	-2.394463317	-2.483192705	-3.070540813	-2.703410249	-2.418850561	-2.989491241	-2.923511549	-3.059760644	2.147220567	-3.13887675	-2.957275511	-3.100584618	-3.215505957	-3.065197994
hsa-miR-381	-2.948333716	-3.277627135	-2.941491252	-2.948333716	-3.191751899	-3.292926851	-3.191751899	-3.115335135	-3.28817374	-3.064735439	0.476494205	-3.280384975	-1.554271635	-2.07658822	-3.110828413	-3.101407404	-3.042208907	-2.797823946	-3.191751899	-3.178498222	-3.181946632	-3.006492962	-3.144995816	-2.927653451	-3.012634005	-2.927653451	-3.096455181	-3.110828413	-3.064735439	-3.197768945	0.97540074	-2.317994147	-3.096455181	-2.948333716	-3.075609399	-2.408051675	-2.496360794	-3.080926911	-2.715535271	-2.432323408	-3.000261233	-2.934594055	-3.070197803	3.399958956	-3.148939174	-2.968198094	1.831288723	-0.669608688	-3.075609399
hsa-miR-154	-2.952727462	-3.282477822	-2.945875503	-2.952727462	-3.196483422	-3.297798768	-3.196483422	-3.119960619	-3.293039061	-3.069290709	-2.283257998	-3.285239489	-1.302375363	-1.709581775	-3.115447644	-3.106013561	-3.046732918	-2.80200884	-3.196483422	-3.183211354	-3.186664548	-3.010967412	-3.149662458	-2.932018501	-3.017116977	-2.932018501	-3.101054467	-3.115447644	-3.069290709	-3.202508818	-0.283959651	-2.32151321	-3.101054467	-2.952727462	-3.080179758	-2.411695706	-2.500127366	-3.085504649	-2.719605978	-2.436001119	-3.004727036	-2.938968736	-3.074760653	2.266324155	-3.153611288	-2.972619405	-3.115447644	0.191653512	-3.080179758
hsa-miR-379	-2.948993794	-3.280008795	-2.942115556	-2.948993794	-3.193684594	-3.2953885	-3.193684594	-3.116868315	-3.290610539	-3.066004078	1.336463137	-3.282781054	-1.854293166	-1.578189282	-3.112338031	-3.102867768	-3.043359775	-2.797697143	-3.193684594	-3.180361626	-3.183828064	-3.007457103	-3.146684065	-2.92820541	-3.013630252	-2.92820541	-3.097889654	-3.112338031	-3.066004078	-3.199733098	1.264730075	-2.315358739	-3.097889654	-2.948993794	-3.076934888	-2.405887099	-2.494657908	-3.082280201	-2.714978253	-2.430285727	-3.001192794	-2.935182301	-3.071495	4.696693096	-3.150648039	-2.968962025	2.882847009	-3.227313018	-3.076934888
hsa-miR-299-5p	-2.939476366	-3.275231192	-2.932499638	-2.939476366	-3.187670909	-3.29083112	-3.187670909	-3.109754693	-3.285984743	-3.058162127	-0.909741681	-3.278043147	-1.92301369	-1.320644163	-3.10515954	-3.095553671	-3.035193579	-2.786013288	-3.187670909	-3.174157168	-3.177673243	-2.998776815	-3.139997376	-2.918390312	-3.005038358	-2.918390312	-3.090504276	-3.10515954	-3.058162127	-3.193806022	0.335537345	-2.296768251	-3.090504276	-2.939476366	-3.069249456	-2.388592891	-2.478634815	-3.07467131	-2.702109941	-2.413340885	-2.992422807	-2.925467105	-3.063731674	3.883633973	-3.144018111	-2.959730523	-3.10515954	0.140255951	-3.069249456
hsa-miR-432	-2.931958975	-3.267943969	-2.924977465	-2.931958975	-3.180323661	-3.28355459	-3.180323661	-3.102354032	-3.278704891	-3.050726098	0.996647643	-3.270757851	-1.945387671	-1.881859783	-3.097755729	-3.088143275	-3.027741805	-2.778390695	-3.180323661	-3.166800656	-3.170319141	-2.991300076	-3.132617447	-2.910858466	-2.997565911	-2.910858466	-3.083090418	-3.097755729	-3.050726098	-3.18646298	0.683320061	-2.28881027	-3.083090418	-2.931958975	-3.061821028	-2.380697858	-2.470801507	-3.067246598	-2.694429831	-2.405462817	-2.984941712	-2.917940111	-3.056299463	4.194661158	-3.136640938	-2.952227017	-3.097755729	0.683320061	-3.061821028
hsa-miR-654-3p	-2.967889455	-3.297472692	-2.961040969	-2.967889455	-3.211521875	-3.312785874	-3.211521875	-3.135037856	-3.308028579	-3.084393626	-1.572600431	-3.30023296	-1.256388695	-0.364487951	-3.130527168	-3.121097866	-3.061847268	-2.817247219	-3.211521875	-3.198256534	-3.201707979	-3.026099888	-3.164724641	-2.947190989	-3.032246336	-2.947190989	-3.116141285	-3.130527168	-3.084393626	-3.217544218	1.153361947	-2.336995111	-3.116141285	-2.967889455	-3.095277156	-2.427131901	-2.515518743	-3.100599349	-2.734886119	-2.451424996	-3.019862675	-2.954137702	-3.089860797	3.008228509	-3.16867147	-2.987771316	2.361541278	1.959071294	-3.095277156
hsa-miR-203	-2.909928358	-3.253717392	-2.902784686	-2.909928358	-3.164061897	-1.290146734	-3.164061897	-3.08428124	-3.264728262	-3.031454127	-3.283630274	-0.79092752	-0.667264561	-0.464835444	-3.079576131	-3.069740405	-3.007935969	-2.752793095	-0.127541378	-3.150224789	-3.153824998	-2.970647795	-3.115247594	-2.888337741	-2.977059169	-2.888337741	-3.064570183	-3.079576131	-3.031454127	1.866594155	4.17532869	-2.251841016	-3.064570183	-2.909928358	-3.042806762	-2.345862909	-2.438059427	-3.048358354	-2.666882043	-2.371203092	-2.964141744	-2.895583873	-3.037156946	-3.106794003	-3.11936454	-2.930667173	-3.079576131	-3.198988058	1.866594155
hsa-miR-625*	-2.894428852	-3.238437483	-2.887280617	-2.894428852	3.409350369	-2.357124694	-3.14872472	-3.068893102	-3.249455386	-3.016032246	-2.764452825	-3.241318563	-3.265273382	-3.269795077	-3.064184988	-3.054342979	-2.992499065	-2.737193217	-3.14872472	-3.134878773	-0.569817349	2.461901571	-3.099879237	-2.872824443	-2.961602543	-2.872824443	-3.049169455	-3.064184988	-3.016032246	3.065704128	-3.169791064	-2.235921152	-3.049169455	3.668895472	2.570104908	-2.330003102	-2.422258511	-3.03294727	-2.651227289	-2.355359471	-2.948676866	-2.880075204	-3.021738708	-3.091420246	2.570104908	-2.915180914	-3.064184988	-1.395210061	3.34325537
hsa-miR-377	-2.93999918	-1.401384694	-2.933062469	-2.93999918	-3.186770169	-1.65826409	-3.186770169	-3.109300852	-1.330452015	-3.058004203	3.014454086	-3.276624065	0.866035625	1.309546801	-3.104732055	2.437389838	-3.035167394	-2.787416311	-3.186770169	-3.173333938	-3.176829845	-2.998959503	-3.139370074	-2.919034068	-3.005185132	-2.919034068	-3.090160848	-3.104732055	-3.058004203	-3.192870093	2.300678942	-2.300977407	-3.090160848	-2.93999918	-3.069027939	-2.392275374	-2.48180085	-3.074418694	-2.703994204	-2.416881423	-2.992641939	-2.926070271	-3.063541805	4.119631077	-3.143367748	-2.960137167	2.050432614	0.442144312	-3.069027939
hsa-miR-770-5p	-2.814561082	-2.235336584	-2.80740042	-2.814561082	-3.06929905	-3.175178986	-3.06929905	-2.989328643	-3.170204839	-2.936375887	0.471484602	-3.16205387	-2.684359089	-3.190579891	-2.984612343	-2.974753224	-2.912801794	-2.65705209	-3.06929905	-3.055429032	1.797319684	3.500177409	-3.020368648	-2.792919114	-2.881851557	-2.792919114	-2.969570706	-2.984612343	-2.936375887	-3.07559591	-3.090402018	-2.154908551	-2.969570706	-2.814561082	-2.947755523	4.266627698	-2.341569862	-2.953320319	-2.570936708	-2.274554517	-2.868903408	-2.80018248	-2.94209227	-3.011894951	-3.024495386	-2.835349223	-2.984612343	-3.104308279	-2.947755523
hsa-miR-376a	-2.92832	-0.171760124	-2.921242638	-2.92832	-3.180094581	-1.003323167	-3.180094581	1.629910397	-0.468354609	-3.048717723	3.883834005	-0.626756505	3.072352163	3.427279267	-3.096393042	1.652003849	-3.02541787	-2.772643322	1.652003849	-3.166385914	-3.169952705	-2.988475818	-3.13173339	-2.906929794	-2.994827679	-2.906929794	-3.081526385	-3.096393042	-3.048717723	-3.186318189	3.023325987	-2.276341258	-3.081526385	-2.92832	-3.05996498	-2.369490407	-2.460831124	-3.065465039	-2.687529727	-2.394595373	-2.982030158	-2.914108666	-3.054367607	3.95379945	-3.135812121	-2.94886631	3.372712037	2.142983691	-3.05996498
hsa-miR-487b	-2.953692194	-3.290290481	-2.946697941	-2.953692194	-3.202510235	-1.01452385	-3.202510235	-3.124398283	-3.301071046	-3.07267611	0.95995202	-1.01452385	0.622488533	1.129635642	-3.119791587	-3.110161587	-3.049649862	-2.799843598	-0.142993958	-3.188962546	-3.192487453	-3.013141614	-3.15471694	-2.93255317	-3.019418887	-2.93255317	1.331105257	-3.119791587	-3.07267611	-3.20866076	1.931958812	-2.309369512	-3.105099506	-2.953692194	-3.083791292	-2.401424828	-2.491692949	-3.089226766	-2.715729475	-2.426234992	-3.006771644	-2.939647741	-3.078259649	4.028044891	-3.158747776	-2.973997233	-3.119791587	2.617633439	-3.083791292
hsa-miR-409-3p	-2.927695422	-3.268197817	-2.920620044	-2.927695422	-3.179399432	0.860238461	-0.252221473	-3.100381482	0.838430763	-3.048059398	1.701641943	-1.443757105	0.877724334	1.531248185	-3.095721354	1.803163323	-3.024766075	-2.772062379	-3.179399432	-3.165694607	-3.169260399	-2.987834378	-3.131051797	-2.906311211	-2.994184459	-2.906311211	-3.080858864	-3.095721354	-3.048059398	-3.185621296	3.496515167	-2.275899423	2.236549789	-2.927695422	-3.059303502	-2.369022463	-2.460337578	-3.06480202	-2.68697264	-2.394120393	-2.981390525	-2.91348807	3.389238249	4.639284143	-3.135129384	-2.948235973	-3.095721354	2.771630348	-3.059303502
hsa-miR-136	-3.025701123	-0.407259375	-3.018776568	-3.025701123	-3.272039641	-0.971696246	-3.272039641	2.205792622	0.773663542	2.267838101	-1.489783084	1.504954176	2.643406702	2.962810014	-3.190145301	1.811263385	-3.120702553	2.74792918	-3.272039641	-3.258626958	-3.262116739	-3.084558117	-3.224722616	-3.004772753	-3.090772835	-3.004772753	-3.17559963	-3.190145301	-3.14349934	-3.278128876	3.861665125	-2.387799246	-3.17559963	-3.025701123	-3.154503757	-2.478937213	-2.568305793	-3.159885065	-2.790109749	-2.503500138	-3.078251625	-3.011796625	-3.149027237	4.854301776	-3.228713284	2.205792622	3.298882966	-3.305894515	-3.154503757
hsa-miR-370	-2.636790255	0.064479784	3.835107672	-2.636790255	-2.889581443	-2.994652214	-2.889581443	-2.810222193	-1.505850017	-2.757674116	3.648839084	-2.981627404	-1.894693221	-1.071269991	-2.805541936	-2.795758163	-2.734280183	-2.480484991	1.145602837	-2.875817423	2.501615261	5.647168917	-2.841024981	-2.615313681	-2.703566477	-2.615313681	-2.790615251	1.888150217	-2.757674116	1.361834299	-2.910523136	-1.982178976	-2.790615251	-2.636790255	-2.768966786	-2.075704239	-2.167413768	-2.774489054	-2.395027727	-2.100910573	-2.690717282	-2.622521539	-2.763346813	1.841412722	2.501615261	-2.657419526	2.618520541	-2.924323121	-2.768966786
hsa-miR-654-5p	2.615406881	-0.599156188	-2.607490054	-2.614759998	0.72143511	-2.98088141	-2.873385605	-2.792194744	-1.601542331	-2.738433858	1.629518827	-0.797933146	-2.416080393	-0.966347087	0.72143511	-2.777396885	-2.714499993	-2.454847209	-0.237374885	-2.859303912	1.760114022	1.838929694	-2.82370846	-2.592787744	-2.683077414	-2.592787744	-2.772135275	-2.787406467	-2.738433858	1.149880421	-2.894810633	-1.945040292	-2.772135275	-2.614759998	-2.749987163	-2.040724118	-2.134550303	-2.755636884	-2.367417591	-2.066512215	-2.66993166	-2.600161959	-2.744237481	0.134286683	-2.827898177	-2.635865393	-2.787406467	-1.165890041	1.149880421
hsa-miR-431	-2.483813867	3.884949481	3.429448286	-2.483813867	-2.736109938	-1.264799469	-2.736109938	-2.656906121	1.330557028	-2.604460965	4.958638388	-2.827975618	0.027846222	2.807326563	-2.652235031	-2.642470421	-2.581112851	-2.327814742	4.299891478	-2.722372876	1.330557028	5.100964808	-2.687648578	-2.462379356	-2.5504593	-2.462379356	-2.637337582	1.934839977	-2.604460965	-2.742346436	-2.757010615	-1.830484709	-2.637337582	-2.483813867	-2.615731517	-1.923826793	-2.015356701	-2.621242969	-2.242524855	-1.948983759	-2.537635272	-2.469573097	-2.610122551	1.65659157	4.096012166	-2.504402734	3.903090031	-0.056399766	-2.615731517
hsa-miR-376c	-2.857395734	2.340509473	-2.850300546	-2.857395734	-3.109804485	0.770393099	-3.109804485	2.45918562	1.412314823	2.951409284	5.326292842	0.647790929	4.052162512	4.588380453	-3.025892118	3.459507344	-2.954738174	-2.701326938	2.546920542	-3.096061288	-3.099637064	-2.917703072	-3.061321482	-2.835951651	-2.924070933	2.775599504	3.333998935	-3.025892118	2.321308725	-3.116043769	5.162760252	-2.203774788	2.951409284	-2.857395734	2.836150394	-2.297158561	-2.388729347	1.907092501	4.081567277	-2.322326762	-2.911241177	-2.843148604	3.058507388	5.908807497	2.969834464	3.514212018	5.272641536	4.803022958	-2.989372301
hsa-miR-127-3p	-2.87928032	-0.561317504	-2.87215253	-2.87928032	-3.13284887	-0.726599168	-3.13284887	1.659574859	-0.279959814	1.711428819	0.466645274	-0.279959814	3.340563326	3.425678045	-3.048550932	1.612693641	-2.977070041	-2.7224944	1.886623036	-3.119042524	-3.12263473	-2.939864766	-3.084143091	-2.857737703	-2.946261886	-2.857737703	2.505757661	-3.048550932	2.24861804	-3.139116823	4.693296763	-2.222656037	2.728664622	-2.87928032	2.798414731	-2.3164689	-2.408460447	-3.017402559	3.733731672	-2.341752747	-2.933373179	-2.864967726	2.710132958	6.387073376	1.208071091	3.063805916	3.77204057	3.539836517	-3.011863309
hsa-miR-345	-2.630560446	1.339601243	2.902053055	-2.630560446	2.519071802	-1.507670426	-0.280936271	1.146654942	-0.867360709	1.146654942	3.832339801	-1.633553625	-0.431180837	-0.499754901	1.31727436	0.809431481	-2.727356424	-2.475367788	-0.280936271	-2.867886179	4.549818254	3.79526945	1.124908951	3.448437587	1.815765948	2.424975853	1.146654942	1.488440381	-2.750583836	1.61518081	-1.065629383	-1.980608797	-2.783290491	2.471269057	-2.761796122	4.327993678	-2.164525058	-2.767279082	-2.390518823	-2.098495243	-2.684103611	-2.616393296	-2.756216153	-2.824992312	0.161101645	-2.651042875	-2.798110925	-0.993483466	2.633226431
hsa-miR-665	2.184306565	3.136015011	3.83510547	-2.730338553	3.309139083	1.994243977	3.331775391	3.622000691	1.653263096	1.377221972	2.723834864	2.744827942	0.57238696	2.131405906	0.745489879	-2.887736519	4.208888563	-2.575576935	2.184306565	2.424030798	3.048084781	3.331775391	-2.932556289	2.424030798	1.653263096	2.40499087	0.867065176	2.311156267	1.427804545	3.677643948	0.375453176	-2.082192109	2.495626826	4.430097033	2.744827942	-2.174793732	-2.265597553	1.036385823	-2.490963633	4.227335531	-2.783733005	2.51882844	2.131405906	-2.924230395	-2.936611045	1.873078095	0.745489879	1.503610386	3.235061957
hsa-miR-625	4.695714792	1.221596008	-2.902691533	3.007329251	0.27049896	2.533296799	4.770631737	2.273380228	2.555846692	3.198797765	1.221596008	3.320947907	2.348787725	2.533296799	4.399836991	3.578543074	3.297834331	3.927294179	2.696787948	4.422538511	3.751189374	-2.971135019	4.650871956	4.046628589	4.116631866	3.443735557	4.235955148	3.484106391	5.429895429	2.169033936	2.871580574	-2.246180874	3.398357158	-2.909896298	3.274654281	-2.341006859	-2.433991859	3.670620498	4.281976223	-2.366563756	3.320947907	2.81009454	3.70533324	3.813254789	3.053059791	3.504564607	1.579002867	2.577883876	-3.043911103
hsa-miR-342-5p	4.22976618	1.560112463	-3.098902469	3.375822105	0.513968626	3.622145853	3.417943276	3.692528369	2.384798926	3.397135143	0.688471647	3.356073807	3.231185999	3.60641436	4.24976026	3.622145853	-3.206766911	4.019609038	3.474442923	2.730940166	0.994159742	2.796582982	3.586839384	4.730919144	5.039397658	2.475412613	4.019609038	3.692528369	5.013959072	1.224623649	3.668786309	-2.431162863	3.847903208	2.876214276	3.356073807	4.730919144	4.884783512	4.755021388	4.935474831	4.454624387	3.969278712	4.140434867	3.783225836	3.903191427	3.825980564	4.18241061	3.331690611	3.207677088	1.957449523
hsa-miR-134	4.727147706	5.914406504	7.138784416	5.096800704	6.613987862	4.947725405	5.657951778	6.369964835	4.682364726	4.996409951	6.068402048	4.803723544	4.460830967	4.996409951	5.765428398	5.765428398	5.884525376	5.354445123	6.398787548	5.914406504	7.242093211	8.698698981	5.491227112	6.126783729	4.996409951	6.770707451	6.838728419	5.627018858	5.408214111	6.650104852	4.924499299	6.248763688	5.713525369	6.936129745	7.556450565	4.82673491	5.463806497	5.247614479	6.126783729	5.799433136	5.221764345	5.302337871	4.704894897	6.838728419	6.190615057	5.578566778	6.805402671	5.517203948	6.454438464
hsa-miR-1260	8.609885479	8.396140181	10.18081077	9.456934437	8.654396791	8.932200976	8.744253438	8.888256681	9.018595522	9.018595522	10.29207604	9.018595522	8.475976533	8.792755867	8.932200976	8.97204615	9.456934437	9.456934437	7.932935533	7.779478711	9.018595522	9.897176409	8.699057106	9.210613679	9.836019607	9.111379255	8.349291801	9.559784468	9.401410801	8.932200976	9.111379255	9.559784468	9.34673369	8.835505127	7.741689298	8.932200976	9.401410801	8.061065308	7.741689298	8.654396791	8.744253438	8.609885479	8.396140181	8.475976533	9.836019607	8.932200976	7.481480231	8.306089528	9.34673369
hsa-miR-342-3p	7.578360622	7.435108726	6.299535987	7.435108726	6.878537553	8.030705087	8.272100793	7.989360507	7.254850642	7.950812059	7.221029302	7.686895654	7.759137027	7.799576953	8.528248243	8.35966056	6.776043641	8.116510325	8.030705087	7.221029302	7.254850642	6.90925393	7.578360622	8.272100793	8.937375206	7.541358007	8.072962658	8.116510325	8.842604798	6.679767195	8.116510325	7.989360507	8.072962658	7.1492997	7.759137027	7.837077347	8.312382533	8.272100793	8.116510325	7.950812059	7.648989674	7.91178707	7.837077347	8.402532415	7.950812059	7.87210175	7.254850642	7.759137027	7.181265585
hsa-miR-494	9.55871312	10.93459457	11.48559698	9.288478539	11.09974611	9.329835472	10.36983699	11.00934942	9.92873786	10.25749854	12.36355413	9.112853072	9.878715869	10.4222319	10.36983699	10.20182724	9.194336715	9.511089823	9.820036598	9.55871312	10.64828684	11.28445482	9.92873786	11.09974611	9.155588051	10.36983699	9.716018942	10.93459457	9.716018942	10.7856499	9.511089823	10.59356958	9.820036598	10.47804033	9.194336715	8.756156087	9.061553203	9.061553203	9.765900892	8.842142448	9.061553203	9.112853072	9.239605081	9.665881221	10.59356958	9.716018942	10.53606315	10.30657623	10.93459457
hsa-miR-422a	-2.767222616	-3.128225959	2.657126504	-2.767222616	-3.034081206	-3.144998989	-3.034081206	-2.950305748	-3.139788169	-2.89483346	-2.69946705	-3.131249371	-3.156387605	-3.161132681	-2.945365043	-2.93503682	-2.870137693	-2.602219227	-3.034081206	-3.019551242	-3.023331723	-2.830982415	-2.982822659	-2.744550906	-2.837714821	-2.744550906	-2.929607714	-2.945365043	-2.89483346	-3.040677676	-3.05618827	-2.076183322	-2.929607714	-2.767222616	-2.906754548	-2.174913108	-2.271726119	-2.91258412	-2.51200641	-2.201522133	-2.82415059	-2.752159869	-2.900821832	-2.973945777	-2.98714575	-2.788999871	-2.945365043	-3.070756201	-2.906754548
hsa-miR-629	-2.92673972	-3.272336529	-2.919558485	-2.92673972	-3.182209591	-2.454913897	-3.182209591	-3.102009417	-2.345851018	-3.048904518	-2.625710548	-3.275230911	-2.665690354	-2.625710548	-3.097279566	-3.08739212	2.85785629	-2.76877818	-3.182209591	-3.168299722	-0.757917221	-2.987778444	-3.133138604	-2.905035571	-2.994223531	-2.905035571	-3.082194712	-3.097279566	-3.048904518	-3.188524543	-3.203373191	-2.265191902	-3.082194712	-2.92673972	-3.06031685	-2.359708198	-2.452389521	-3.065897634	-2.682415374	-2.38518163	-2.981238181	-2.912319807	-3.054637325	-3.12464056	-3.137277198	-2.947587588	-3.097279566	-3.217319407	-3.06031685
hsa-miR-628-5p	-2.967227433	-2.02505109	-2.96037619	-2.967227433	-3.210957908	0.67959457	1.301410588	-3.134443106	-0.898067037	-3.083778493	-3.325631703	0.176824801	-0.973999894	-1.659114138	2.166560105	-3.120497506	-3.061223061	2.4720951	-3.210957908	1.63344896	-3.201140061	-3.025461294	2.230322676	-2.946520636	-3.031610216	-2.946520636	1.081864877	-3.129930602	2.230322676	-3.216982674	-1.413752253	-2.336079173	-3.115538929	-2.967227433	-3.094666403	-2.42625224	-2.514674655	0.791912467	-2.73413032	-2.450555112	-3.01922157	-2.953470145	1.942049959	1.767013703	-3.168090256	-2.987117296	-3.129930602	-3.244454352	-3.094666403
hsa-miR-629*	-2.82719886	-3.169620781	-2.820083596	-2.82719886	2.504425939	-2.373180433	-3.08032181	-3.000858409	-2.088903695	-2.948241369	-0.391829115	-3.172488573	-2.359707551	-2.758674185	-2.99617201	-2.986375398	3.862256515	-2.670688462	-3.08032181	-0.011832765	0.198726945	4.831101942	-3.031701623	-2.8056941	-2.894062719	-2.8056941	-2.981225736	-2.99617201	-2.948241369	4.275332292	-3.101290987	-2.171728472	0.960158229	3.54240689	-2.959548859	-2.265376477	-2.357206366	-2.965078374	-2.585119044	-2.290615892	1.950770655	-2.812911418	-2.953921511	-3.023281648	0.438013566	-2.847855205	3.016519681	-3.115109084	2.291688174
hsa-miR-1469	-2.617589402	1.545702316	4.964517395	-2.617589402	2.430147805	-1.182370657	0.169766039	-2.789521176	-1.055072532	-2.737427633	3.778560494	-1.020300465	-0.490071015	-0.271589953	-2.784881403	2.450368775	3.035260266	-2.462636157	2.430147805	3.726494154	4.697266643	5.994227476	2.592263659	3.550317042	-2.683788018	3.778560494	3.474630004	2.660989969	-2.737427633	2.906489028	-0.326721334	-1.968640422	-2.770083832	4.414277212	-2.748622623	-2.061356704	-2.152272959	-2.754097124	-2.377918087	-2.086345007	-2.671049967	-2.603444108	-2.743051262	-2.811721322	2.524098594	-2.638040233	3.594685855	-2.902635147	3.133392272
hsa-miR-1300_v13.0	3.884023271	5.620215622	5.140705962	3.7766734	5.958397113	3.989056237	5.343552444	4.895337191	3.487431304	5.092201053	4.895337191	5.040043095	3.70613764	3.688628326	3.117766062	5.480485371	5.728447037	5.320152958	2.563786478	6.348306717	6.04781798	5.728447037	4.68059548	4.284313253	6.166153298	5.425284174	3.204701761	4.538198937	5.371893545	6.138797406	3.722951274	-1.90819514	2.134286617	6.20217957	3.39104551	4.804254099	4.284313253	4.749010256	3.606095896	4.726914034	3.564592759	3.440375875	2.563786478	5.898243762	3.79356488	2.944410188	5.191524584	3.884023271	4.895337191
hsa-miR-630	4.789661989	5.824547015	6.685205581	5.162337739	6.033114055	4.712338943	4.984228581	5.211781928	4.789661989	5.652225568	6.371186269	4.542536633	3.832721999	4.812897894	4.712338943	5.345757371	4.768517153	4.667118982	6.654059822	4.009541448	5.620990812	6.489327351	4.009541448	5.372387428	2.395056966	5.539512966	5.97236291	5.061334299	3.550093899	5.881010013	4.239782286	-2.057463112	5.085598922	4.62113739	6.33868511	-2.151311938	6.033114055	4.960384256	5.263325937	-2.176605477	5.316936923	6.033114055	4.106194001	5.795087465	5.345757371	4.148983429	6.489327351	4.812897894	5.911182714
hsa-miR-1268	7.150782682	8.29377513	10.0917115	7.322280023	8.848500754	6.915575901	8.133270622	7.973498018	6.81259437	7.822176748	8.176439219	7.082115966	6.752202504	6.847640893	7.642973947	7.973498018	8.370606419	7.712988194	8.29377513	8.629341571	9.815467693	10.90856127	7.462091504	7.934158147	7.606293428	9.167812814	8.217944307	8.133270622	7.394772023	9.118374825	7.500969015	8.330675319	7.642973947	10.19767042	9.209647457	7.322280023	8.09138089	7.394772023	7.899438621	8.217944307	7.784378697	7.642973947	7.184398252	9.392995454	8.29377513	7.322280023	8.99015872	7.462091504	9.072583569
hsa-miR-328	2.430373203	-1.375899175	2.603574267	2.367569466	-0.179624268	0.954047279	1.026717013	0.878926192	1.351737131	1.956656194	-3.429754922	1.026717013	-0.665415969	-1.375899175	2.517142379	-3.21999716	-3.159386715	-2.909172908	-3.312496469	-3.298926678	-0.247988797	-3.122818906	3.701010948	-3.042098987	4.624707639	-3.042098987	2.388472741	2.002623341	2.367569466	-3.318657028	2.430373203	-2.417898647	3.261893187	2.73489912	2.925895982	-2.510104145	4.524134667	2.430373203	-2.824921558	4.452191683	3.227941173	2.603574267	1.641099568	2.828080155	2.672239632	-3.083610663	3.6378306	1.026717013	-3.193583844
hsa-miR-193b*	-2.725401585	1.045179986	3.0924331	-2.725401585	1.461101851	0.190387319	2.031404646	2.513498117	0.190387319	-2.845907955	3.996945497	0.12126081	-0.14214196	0.190387319	1.688098127	2.464122799	3.231615126	-2.569584426	2.169502079	1.90941236	4.607636403	3.84674942	3.378058604	4.345669994	3.231615126	3.497938661	2.958964576	2.670201063	-2.845907955	2.396957905	-0.408905213	-2.072834502	-2.878746223	2.689834798	-2.85716536	-2.166067708	-2.25749085	2.350478414	-2.484394025	-2.191195329	-2.779160211	-2.711177427	-2.851562937	-2.920615854	1.53742472	-2.745966436	-2.893626295	1.045179986	3.355267906
hsa-miR-484	-2.759144492	0.863390819	-2.752059578	2.796646143	2.815066332	3.423284211	2.136564275	2.412060512	1.033894345	3.964308267	-1.63155048	0.863390819	2.431233454	-0.534927144	3.603236321	2.796646143	-2.856345966	-2.603301704	1.377111586	1.581192658	-3.001035023	-2.819364497	2.412060512	-2.737731462	2.774440201	-2.737731462	-2.912514351	2.526693355	2.774440201	1.581192658	1.978089976	-2.106470076	2.947862192	-2.759144492	2.412060512	-2.199718616	-2.291156796	2.136564275	-2.51809729	-2.22485037	-2.812911959	-2.744917993	2.364057512	-2.954390869	2.317570377	2.947862192	-2.92739687	1.227648934	-2.890929939
hsa-miR-662	-2.561706833	2.906723888	3.875314217	-2.561706833	3.570277746	0.736955532	2.519693567	-2.733214729	2.136875245	-2.681249617	4.880876658	-2.902718383	0.095513478	2.036046503	-2.728586395	3.590993316	1.591320747	-2.407135609	0.909845493	3.445791954	4.202074339	5.969264262	3.03578733	4.611456787	2.346892087	2.635301908	2.136875245	4.407937232	1.293925612	3.254210532	1.913034262	-1.914357766	1.200383565	3.396354798	-2.692417007	-2.006845466	-2.097537577	3.470340791	-2.322626402	-2.031772164	3.077206356	2.76925806	1.200383565	-2.755360142	4.73511524	2.76925806	4.667380473	3.61187073	3.890399768
hsa-miR-1225-3p	3.977789444	3.075611492	4.876324791	3.765432796	5.151363436	3.542412142	3.977789444	3.728194202	2.941030973	4.609996064	3.637794701	3.182591703	2.39818484	1.261380958	4.322515947	4.263336195	4.18524504	3.563025357	2.514784767	3.936438587	4.710780709	5.310997167	1.860006837	3.28236529	4.322515947	4.828589233	3.866350665	3.886810912	3.956397311	4.828589233	3.478673244	-2.073897836	4.165060039	5.151363436	4.507889342	-2.167178813	5.338493378	4.116382332	4.632608426	-2.192319309	4.44186266	4.925186939	4.368316575	3.956397311	4.38765414	4.585791461	4.609996064	3.583150245	5.102218418
hsa-miR-193b	4.356285659	4.999870999	-2.634577832	5.470454751	6.132997419	5.557720171	6.405118364	5.665384206	4.421683639	6.25656748	6.982752738	5.443057446	5.360139339	5.606131062	6.592261052	6.659165902	8.501592565	5.227049211	4.879893454	2.848982067	7.973199973	5.863418676	4.999870999	6.850710005	7.462900734	6.465345437	5.557720171	5.252223575	7.083361159	7.858224898	6.25656748	5.227049211	4.854263506	6.689111733	5.33378904	6.628347339	5.30527136	6.075675106	5.80754884	5.863418676	4.68479099	5.076363642	5.80754884	4.762612922	6.316285744	5.665384206	4.707024883	5.836439102	8.423909781
hsa-miR-1826	6.921648116	7.915013012	7.319184519	7.017642048	8.374718021	6.987933825	7.422624177	7.280725902	7.384200784	7.319184519	8.79760732	6.70015493	7.05526208	7.217368476	7.55894442	7.55894442	6.427935895	6.795687386	7.05526208	6.735750051	7.149004011	6.795687386	6.795687386	7.455112105	6.401191084	6.95508616	6.459657895	7.085331672	6.54291093	7.384200784	6.488064137	7.05526208	5.954620399	5.72744706	5.785893715	6.310313129	5.92612336	5.897370051	5.981232756	5.72744706	5.484803506	5.83671996	5.981232756	5.83671996	6.459657895	6.766149145	6.219990616	6.70015493	8.025014792
hsa-miR-365	5.593702669	5.764584147	5.192050958	6.413766334	5.848919897	6.271247088	6.358610166	6.116329349	5.822157428	6.696610293	5.764584147	6.446002973	5.908960966	5.998214918	6.727223619	6.386260545	6.794639866	6.152288375	5.878535375	3.748169642	5.908960966	5.624360589	5.119706279	5.679440118	6.152288375	5.624360589	5.295263976	5.016208423	5.908960966	6.358610166	5.484864038	-1.94294738	5.484864038	5.624360589	5.513729537	6.152288375	5.764584147	5.703591947	5.57141073	5.908960966	4.968700013	5.848919897	5.545681339	5.068198271	5.545681339	5.848919897	4.437882444	5.730881718	7.0920283
hsa-miR-1225-5p	8.141656344	9.567810389	10.89693675	8.375692921	10.3712995	7.987888149	9.330825372	9.461786332	8.224845745	8.838657176	10.15311205	8.182625662	7.987888149	8.300860079	9.235352007	9.414671425	9.235352007	9.062964719	10.09803506	9.235352007	11.26768396	11.47169446	8.710631667	9.876817872	8.414746642	10.5397286	9.932527946	9.51439114	8.502148238	10.89693675	8.710631667	9.146084846	9.020685945	10.82297993	11.72173507	8.547221029	9.235352007	8.75286522	9.101299731	9.27920001	8.586452744	8.624031524	8.375692921	10.5397286	10.20166582	8.710631667	10.15311205	8.838657176	10.98636844
hsa-miR-140-3p	6.699196343	6.933194058	6.238338918	7.514141425	6.730020501	7.656671192	6.544123606	7.584924261	7.550379294	8.118411076	5.906122542	6.865019724	7.656671192	7.514141425	7.3051726	7.200433071	7.233555413	7.338068787	7.690077612	5.540341039	9.279282041	3.976265505	6.933194058	6.865019724	6.512326897	10.02520094	6.670357426	6.764644092	7.233555413	6.480454867	7.233555413	6.33010523	7.338068787	6.33010523	7.200433071	7.443205908	6.963641518	7.371679688	7.838049566	6.996289587	7.410088037	7.338068787	7.200433071	6.270903697	6.60966689	7.474230272	5.479104894	7.876914695	6.640447994
hsa-miR-140-5p	8.097666768	8.097666768	7.521034562	8.872113124	7.813060377	8.597484077	8.554176896	8.173716766	8.641397021	9.378368893	7.199413732	8.297772066	8.641397021	8.5102531	8.777896131	8.730045722	7.7782405	9.092236252	8.597484077	7.591251172	9.922115917	6.529490937	8.250770121	7.852513952	8.554176896	10.8877656	8.426841197	8.386612165	9.276114183	7.027420709	8.250770121	8.056041717	8.133988426	7.443732587	8.340393569	8.685456966	9.137198924	9.092236252	9.378368893	8.954776207	9.190136664	9.092236252	8.685456966	8.097666768	8.685456966	9.276114183	8.056041717	8.597484077	7.662848017
hsa-miR-940	6.52010131	7.557742165	8.208364792	6.52010131	7.853463499	5.973953322	8.082078342	7.177080517	6.034334549	7.177080517	6.554028984	6.586219734	5.653349566	5.943011841	7.24187566	7.669543096	8.244502515	7.24187566	5.516483049	8.082078342	9.061133787	9.34018802	6.806090279	7.042047512	6.618334411	8.407456747	6.806090279	6.806090279	7.281206986	8.123876403	6.487318072	6.586219734	7.107164715	9.380844492	7.634652679	6.942439498	7.14353851	6.806090279	6.874649623	7.813463318	6.280015412	6.774957879	6.342382297	8.166950532	7.210257373	6.487318072	6.745830573	6.972821865	7.347698611
hsa-miR-1180	-2.930714496	-3.263765067	-2.923793961	-2.930714496	-3.176910017	-3.279239348	-3.176910017	-3.099621358	-3.274432006	-3.048444332	-3.292743602	-3.266554374	-2.223329134	-3.294123795	-3.095063216	-3.085534715	-3.025660779	-2.77848745	-3.176910017	-3.163505119	-3.166992874	-2.989537324	-3.129620459	-2.909798275	-2.995748435	-2.909798275	-3.080525989	-3.095063216	-3.048444332	-3.182995716	-3.197305313	-2.293182918	-3.080525989	-2.930714496	-3.059442361	-2.38426798	-2.473584682	-3.064820545	-2.695259882	-2.408816646	-2.983234493	-2.91681807	-3.053969021	-3.121430921	-3.13360881	-2.950805522	-3.095063216	-3.210745238	-3.059442361
hsa-miR-338-5p	-2.806221868	-1.777636895	-2.798841663	-2.806221868	-3.068770008	-3.177896184	-3.068770008	-2.986347738	-3.172769531	-2.93177147	-0.114851961	-3.164368657	-3.189100844	-2.46816642	-2.981486838	-2.971325442	-2.907474603	-2.643883708	-3.068770008	-3.05447474	-3.058194156	4.681507167	-3.018339418	-2.783916365	-2.875575444	-2.783916365	-2.96598403	-2.981486838	-2.93177147	-3.075259927	-3.090519985	-2.126344634	-2.96598403	-2.806221868	-2.943500001	-2.22347968	-2.318728912	-2.949235411	-2.55512806	-2.249658901	-2.86223031	-2.791402424	-2.937663115	-3.00960592	-3.02259268	-2.827647365	-2.981486838	-3.104852607	-2.943500001
hsa-miR-195*	-2.918096052	-1.955712437	-2.911035102	-2.918096052	-3.169286789	-1.94040485	-3.169286789	-3.090429972	-2.076685176	-3.038214583	-3.287470594	-3.260749997	-3.28441231	-2.852070279	-3.085779346	-3.076057516	-3.014968759	-2.762780375	-0.997563123	-3.155609911	-0.463835111	-2.978112373	-3.121037743	-2.896755448	-2.984449505	-2.896755448	-3.070947164	-3.085779346	-3.038214583	-3.175495965	-1.36248728	-2.267629193	-3.070947164	-2.918096052	-3.049435758	-2.360562337	-2.451691243	-3.054923063	-2.677864151	-2.385609087	-2.97168166	-2.903917672	-3.043851365	-3.112682043	-3.125107016	-2.938594717	-3.085779346	-3.203808514	-3.049435758
hsa-miR-636	-2.864553543	-3.219566188	-2.857176653	-2.864553543	-0.819298675	-2.494603381	-3.126983728	-3.044598488	-3.230936528	-2.990046739	-1.985494008	-3.222539428	-3.247260504	-3.251926837	-3.039739772	-3.029582941	-2.965760788	-2.702288316	-3.126983728	-3.112694883	-3.116412628	-2.927255275	-3.076575795	-2.84225806	-2.93387596	-2.84225806	-3.024243929	0.779800247	-2.990046739	-1.020999793	-3.148723934	-2.184981753	0.732208574	-2.864553543	-3.001770001	-2.28207316	-2.3772796	-3.007502835	-2.613572542	-2.30824062	-2.920536822	-2.849740756	-2.995935737	-3.067846221	-3.080827146	2.591143714	-3.039739772	-3.163050117	-3.001770001
hsa-miR-132*	-2.962806636	-1.665964803	-2.955840082	-2.962806636	-3.210639251	0.433887072	-0.095257099	-3.132836656	-0.697278092	2.608399339	-1.686146863	-0.858820946	-0.095257099	-0.896343776	2.300417247	-3.118656342	-3.05838427	-2.809567345	-3.210639251	-3.197145216	-3.200656163	-3.02202061	-3.163035238	-2.941751331	-3.028273022	-2.941751331	-3.11361431	-3.128248203	-3.081319325	-3.216765417	3.700885864	-2.321035747	-3.11361431	-2.962806636	2.211753035	-2.412726485	-2.502637105	-3.097804432	-2.72578635	-2.43743839	-3.015675868	-2.948817804	-3.08688075	1.715302086	-3.167050109	-2.983031258	-3.128248203	-3.244699461	-3.092390486
hsa-miR-22*	-2.946721131	-1.518486164	-2.93974502	-2.946721131	1.251331451	1.176168309	2.632127807	-3.116984409	-0.186415323	2.163948336	0.020026458	0.805308668	0.020026458	0.805308668	3.387357922	2.257942262	3.406933075	-2.793271616	-3.19489374	-3.181381193	-3.184896957	-3.006016339	-3.14722442	-2.925636941	2.968103393	-2.925636941	-3.097735693	2.145069832	-3.065396404	-0.558980061	-0.075237693	-2.304069816	-3.097735693	-2.946721131	-3.076482753	-2.395886342	-2.485920308	-3.081904127	-2.709375684	-2.420632148	-2.999662893	-2.932713108	-3.070965458	-3.138969115	-3.1512448	-2.966973498	-3.112389663	-3.229000676	3.063996869
hsa-miR-142-5p	-2.977425051	2.912249058	-2.970308829	-2.977425051	-3.230582092	4.264897517	2.580613264	4.534716588	4.100579905	5.037744801	3.522220229	4.908097257	3.131120254	4.608712838	5.372361048	5.45292128	-3.075056072	5.752485689	-3.230582092	-3.216798152	-3.220384528	-3.037911176	-3.181955356	4.608712838	5.037744801	-2.955917395	3.447559759	-3.146420959	4.681907176	-3.236839873	-3.251554093	-2.321866383	1.678636425	-2.977425051	-3.109792875	-2.415527001	-2.507369258	4.343340646	4.511527281	-2.440769815	-3.031430124	-2.963135684	-3.104164768	1.004467034	4.100579905	-2.998084178	-3.146420959	-3.26537405	-3.109792875
hsa-miR-423-3p	2.488273025	-0.286323054	2.941054273	-2.655062752	0.683805831	-1.077400088	-0.720438755	-2.828661097	-0.437789945	-2.776062601	0.20325685	-1.004667223	-2.210808572	-1.649944716	0.484716921	-2.814183189	-2.752646221	-2.498607515	-0.545232198	-0.286323054	-0.585753134	3.572630464	0.981708831	-2.633565571	-2.721903045	-2.633565571	-2.809035343	0.369796592	-2.776062601	-2.914351224	-2.929058278	-1.999823378	-2.809035343	-2.655062752	-2.787366106	-2.093438378	-2.185235902	-2.792893672	-2.413068255	-2.118668898	-2.709041522	-2.640780345	-2.78174074	-2.851076432	2.674682963	-2.675711817	2.259885757	-2.942871504	1.702331575
hsa-miR-634	-2.867880215	-3.211060344	-2.860749196	-2.867880215	3.535904495	0.279961158	0.655007827	-3.04192429	-0.752632459	2.475550157	-0.752632459	-2.297374974	-3.237831613	-2.803469832	2.701714893	-3.027409209	-2.965714239	-2.711023263	-3.121563643	-3.107751043	-3.111344876	2.519597453	-0.171366155	-2.846327838	-2.934892127	-2.846327838	-3.022248145	0.479561249	-2.989190742	2.059687918	-3.142579252	-2.210958448	-3.022248145	3.077898532	2.159063112	-2.304813814	-2.396847037	-3.006065029	-2.625264372	-2.330109115	-2.92199758	2.288661593	0.824820201	-3.06439718	-0.090421277	-2.888582298	0.701376928	-1.286166744	3.228454696
hsa-miR-144*	-2.912385377	4.196880964	5.390311453	2.824504411	0.918115742	4.903273614	4.196880964	2.936874646	5.586884569	2.490577837	-3.284954192	-0.540563522	1.622790152	5.138090783	7.21495155	4.013152122	3.900006922	4.954890076	4.217401904	-3.151953205	-3.155542499	-2.972920706	-3.117082065	4.052810362	-2.979312641	-2.890860224	-3.066558313	4.196880964	-3.033542667	4.052810362	-3.18673742	-2.256293418	6.566465735	-2.912385377	3.428398733	-2.350030228	5.886958458	6.219501981	4.013152122	5.085537882	2.532101688	4.196880964	5.524818955	-3.108654106	-3.121186528	5.276042604	2.237642805	2.918379811	1.747463757
hsa-miR-212	-2.595747403	2.878546914	-2.588789486	-2.595747403	2.435622328	2.309169776	-2.843272813	1.297565091	2.076562484	2.435622328	4.369767086	1.516390121	2.212206858	2.878546914	1.516390121	-2.751403924	2.59534296	-2.442698063	1.739354205	3.792832772	4.845610847	4.369767086	2.309169776	3.205700996	-2.66113264	3.421617154	2.798081199	1.885554252	1.739354205	0.157359916	5.322222368	-1.954772033	2.264522224	-2.595747403	3.118743624	-2.046349114	-2.136148284	-2.730577861	-2.35902092	-2.071030387	2.435622328	-2.581775912	-2.719667719	2.968552682	2.264522224	2.617974281	-2.760983895	-0.411398663	-2.725170625
hsa-miR-144	-2.944153718	6.639117464	8.481084335	4.697399171	-3.197558978	6.445738549	3.933615701	5.585963795	7.011775759	4.794860874	-3.316784704	3.912120849	3.752762458	6.414624773	8.569354643	5.442437357	4.746508286	7.328874569	4.973827957	-3.183761523	0.697957615	-3.004699149	-3.148884564	5.642368811	3.31384632	-2.922624973	-3.098352381	4.999903525	3.523477644	4.575353538	-3.218551542	-2.287952278	7.772359831	-2.944153718	4.722688447	-2.38170473	8.181365701	7.078320554	5.301222448	6.604893293	5.556534497	5.413819305	5.469877543	4.26074112	3.543465534	5.82784904	4.120798877	2.641660168	-3.076651328
hsa-miR-152	4.371121141	3.778244383	-2.570802566	4.564646303	-2.823986871	3.763383609	4.19225522	3.545554337	4.445529551	4.106163886	2.302154819	4.848416716	4.610373481	3.991506359	3.763383609	3.881936334	-2.67269685	3.949902931	4.249697017	3.408923654	3.364444341	-2.636563656	4.488557556	-2.556803106	4.153708493	4.106163886	3.656423303	3.408923654	3.585344156	0.671786887	4.467341367	-1.940021487	3.194109651	-2.577724967	2.694981352	-2.031131108	-2.120471894	3.545554337	4.066014629	-2.055686395	3.151534451	2.868625543	2.958171872	1.513421947	2.586867217	3.462892222	-2.742118001	3.340261285	2.427961888
hsa-miR-132	3.543875389	3.824738564	-2.663965736	3.304362244	-2.918561205	4.233136355	3.046082474	2.959778369	3.649417864	4.434740889	4.098025489	3.506727293	4.107938484	3.668950572	3.444560455	3.34908947	2.477180675	3.787326179	3.787326179	4.39147306	2.805779919	-2.730093356	3.649417864	3.182852417	3.403358841	4.316649922	4.00984285	3.133078166	3.326757969	-2.924682474	7.194232281	-2.029668895	3.668950572	-2.67092672	5.693437992	-2.121286331	-2.211125072	3.630667464	4.233136355	-2.14597848	3.444560455	3.720468669	3.804643199	5.223526358	3.182852417	4.212799933	2.787681936	4.277600252	-2.800406974
hsa-miR-21*	5.927830463	4.846507359	5.670912861	3.475571194	-2.771983872	4.241867408	5.041314384	4.756375904	4.557741752	6.076975884	6.398925747	4.823770814	4.174449628	5.013383266	6.104045961	5.838935547	-2.620338388	5.237871148	4.918446419	5.694857046	4.966283307	6.344243781	5.616306876	5.290039653	-2.590347679	5.013383266	5.838935547	5.115991304	5.812403167	2.674151995	5.644183545	-1.885941567	4.871712484	-2.525143363	4.918446419	-1.977265255	-2.066815951	5.16362695	3.632703592	4.493100491	2.759951448	3.830863971	5.115991304	5.398108768	5.838935547	5.370917448	-2.689922647	4.153511624	-2.654208472
hsa-miR-301a	4.89255592	4.716070132	3.408390534	5.294037085	-3.227294288	5.545961466	4.692497826	4.618280696	5.020429228	5.267673049	2.442230835	5.940663407	4.994193782	4.867367485	5.610082802	4.400538085	-3.070661265	4.789668624	3.408390534	5.545961466	3.481979933	3.154652245	5.545961466	4.156049423	5.128852245	4.298954486	5.977485781	4.422278	4.298954486	-3.23359661	5.155618065	-2.312110526	4.765480349	-2.972335327	4.276734803	5.155618065	5.020429228	4.842979158	5.211508318	5.099884868	4.842979158	5.323595623	5.267673049	5.075968303	4.446754096	5.382661699	6.566224791	4.343502081	-3.105645318
hsa-miR-1288	4.016107807	4.481091388	5.523612138	3.91358745	4.971668128	4.064032589	4.436862334	3.548439599	3.793142801	4.436862334	6.232646783	3.808805614	3.756368633	4.217148953	4.615874942	4.832100157	3.996349621	-2.220019474	4.594898469	4.552113859	4.900708615	6.772146569	4.594898469	5.23726927	4.811804422	4.19810624	4.971668128	5.338201617	2.410258158	4.284809268	4.237801858	-1.740068921	4.573333101	4.832100157	3.996349621	-1.830149113	4.573333101	4.176077796	3.62197472	-1.854426954	5.660026271	3.548439599	3.526482797	4.499765416	5.630045791	4.124439823	5.967308044	4.284809268	5.140207649
hsa-miR-338-3p	3.203617823	5.538572817	4.033903599	5.96612432	3.327256617	6.276399096	2.451219637	5.871331203	5.746401719	5.687550659	2.793765911	5.62745183	6.060940812	5.715487109	3.962918132	4.321082267	2.63783426	5.778161978	4.954285324	1.305272442	0.518048882	4.446797249	3.103191713	4.821312248	4.242552154	3.79800142	3.522583956	3.203617823	4.900517832	2.164789992	4.979143562	-2.418183366	5.398946488	2.614935836	5.746401719	5.935271574	6.305111472	5.335461334	5.778161978	4.670540537	6.570464773	6.184415876	4.900517832	10.16490885	4.575639409	5.871331203	7.482807037	5.056547721	3.052582736
hsa-miR-193a-5p	3.444092048	4.364218608	5.432645781	4.160636799	0.956777536	4.729866674	2.421922158	4.487642644	3.816285459	5.571106457	4.46351711	3.995641387	3.464151195	3.381003183	3.878634777	3.974324494	2.468194736	4.778181263	3.481791106	1.576150495	5.078306321	4.927059406	4.978257068	4.753101361	4.978257068	4.201101631	3.661003528	3.836178985	4.825645728	1.576150495	4.385869471	-2.174417159	5.027241546	3.360015486	4.609046298	5.491971248	5.186353805	5.107844839	5.159971343	4.729866674	4.729866674	5.078306321	4.609046298	4.978257068	5.66323493	5.078306321	-2.992946883	4.588098058	-2.956586433
hsa-miR-423-5p	5.201889342	4.195689765	4.706068574	4.824836667	3.548964583	4.727256656	4.872961038	4.294587546	4.580061271	4.085267779	4.501524627	4.649775469	4.314641338	4.479625878	4.706068574	3.658970732	3.733934233	4.042390838	4.580061271	4.750540083	4.457112341	3.216523047	4.380310092	4.273713215	4.55838739	3.442861981	3.485153399	3.768359531	3.658970732	4.457112341	3.16543224	-2.133872194	3.587095266	2.987548573	3.624342935	5.125436219	4.604463024	4.501524627	4.106828734	4.360815019	4.340227537	4.314641338	3.715478753	2.963400855	3.508928046	4.195689765	4.254979558	3.604228246	3.485153399
hsa-miR-454	5.151840529	4.666114596	4.016383878	5.0445164	2.036422259	5.371279923	4.888355908	4.392667063	5.175907414	5.151840529	3.97455544	5.205056858	5.0445164	5.151840529	5.231990907	4.666114596	2.72708736	4.789680314	4.621227233	5.231990907	2.386642474	2.386642474	4.642613445	3.896930974	4.016383878	3.621374369	4.888355908	4.392667063	3.896930974	3.289982625	4.251965203	4.839401086	5.543997993	-2.947048547	4.205898431	5.259970292	5.12168444	5.205056858	4.369943001	4.741105931	4.815284569	5.019543425	5.095952377	3.875355587	4.086456666	5.316745934	5.095952377	4.016383878	3.021828507
hsa-miR-193a-3p	4.905192386	6.476778203	5.739252725	6.149568444	3.210050728	6.266442833	3.210050728	6.507980502	6.207912176	7.777717715	6.412538203	6.507980502	5.822581852	6.207912176	6.207912176	6.572298515	3.562020332	7.018263555	6.353508854	3.696733162	6.179273144	5.911177422	6.380686336	6.297963001	6.724378561	5.911177422	5.173553236	5.437432732	6.822877765	4.028473009	6.266442833	-1.876282456	6.030617177	3.562020332	5.356139761	6.660154298	6.266442833	6.266442833	6.724378561	6.297963001	5.796138817	6.412538203	5.410580272	6.790239093	7.018263555	6.951693659	-2.677556204	5.76782309	3.82127227
hsa-miR-33b*	3.896576657	3.329829626	4.53169114	4.216306366	4.577481547	3.352132012	4.051656959	3.729320518	3.256845256	4.318984836	3.744201841	3.329829626	2.659440952	2.392052273	3.828025556	4.390918273	3.937020812	4.158785142	3.638076027	3.9577587	3.916097746	4.697084699	3.448848757	3.054624959	3.937020812	4.254732878	3.937020812	4.010059005	4.216306366	3.9577587	3.60448115	4.697084699	4.010059005	4.887040156	4.032369995	-2.073206433	5.43511369	4.337898385	4.653939742	5.322460291	4.318984836	4.793054232	4.74398426	3.692898456	3.828025556	4.299011463	3.9577587	3.810780709	4.234481212
hsa-miR-142-3p	7.88719492	7.845488793	8.599762759	7.88719492	6.356373516	8.419633945	8.69352269	8.646317133	8.419633945	9.831293292	8.941537997	9.133064657	8.017737642	8.740886272	10.4303298	10.4303298	6.919229529	10.18982009	7.107273838	7.221571527	4.907128533	6.919229529	6.423264883	8.190775547	9.178166062	7.257469705	8.190775547	7.80307697	8.69352269	6.593933072	6.668008147	6.057382358	7.605146644	5.72739992	6.356373516	7.179114842	7.406056807	7.605146644	8.109023285	8.2736064	6.157522941	6.884500937	6.919229529	7.88719492	8.599762759	7.449610112	4.907128533	6.741251849	8.017737642
hsa-miR-10a	9.820643611	8.797488676	7.471211809	8.486815233	10.09499189	8.797488676	9.394411847	8.797488676	8.196880813	7.582917532	6.925230571	7.582917532	8.839413948	8.320202782	8.891148722	7.689031976	10.72833438	7.838356382	9.154667513	10.43959942	9.068263086	7.76668131	9.252139749	7.803742337	8.661796457	8.448508943	10.32642433	8.973323157	7.76668131	10.26790961	10.04549814	10.65628132	9.10997063	9.763855012	9.820643611	9.10997063	7.916144493	8.661796457	8.486815233	8.196880813	8.973323157	8.07990138	9.44886527	8.273478681	6.822868688	8.157387321	8.749921127	9.068263086	10.26790961
hsa-miR-195	9.023101458	9.594064273	9.440210982	8.848928562	8.095491503	9.706760553	7.471067805	9.648143021	10.13417074	10.24970474	9.339521299	9.544234805	9.387094491	9.648143021	7.261495897	9.975635862	7.399077086	8.503246587	9.706760553	7.432674672	10.02953197	6.448094437	8.848928562	9.068322195	8.890457653	10.02953197	9.299283314	9.648143021	9.706760553	7.827862028	10.02953197	8.32987031	8.671277747	8.541190893	9.202732163	10.02953197	9.806163016	9.756729915	10.54389406	9.299283314	9.806163016	9.921826215	9.254859681	8.714518595	8.941703547	10.42086214	10.19736495	9.806163016	8.418122055
hsa-miR-21	15.28277466	14.4399485	12.75225671	14.4399485	11.22462737	13.91541836	15.28277466	13.91541836	13.91541836	15.28277466	15.28277466	14.90583518	14.4399485	14.90583518	15.28277466	15.28277466	12.5192355	15.28277466	13.91541836	15.28277466	14.4399485	13.47295301	14.90583518	14.4399485	13.91541836	13.91541836	15.28277466	14.4399485	15.28277466	12.5192355	15.28277466	12.11245365	13.47295301	11.22462737	14.4399485	13.91541836	15.28277466	13.91541836	14.4399485	14.90583518	13.91541836	14.4399485	14.4399485	14.90583518	14.90583518	14.4399485	11.42722827	13.91541836	12.75225671
hsa-miR-22	10.20658914	10.69367135	9.875519576	10.31342641	10.76421667	10.42749711	11.10965994	11.10965994	10.5491037	11.20804429	11.20804429	11.01051508	11.20804429	11.30826269	11.81124057	11.20804429	11.41165273	11.30826269	11.20804429	10.76421667	11.10965994	10.25832257	10.69367135	11.54297495	12.60714282	11.97996572	11.97996572	11.66120056	11.66120056	10.76421667	12.17513564	11.81124057	11.41165273	11.54297495	11.41165273	11.66120056	11.41165273	11.41165273	11.54297495	11.30826269	11.01051508	11.01051508	11.20804429	11.41165273	11.20804429	11.54297495	8.285734449	11.54297495	11.20804429
hsa-miR-324-3p	6.857778787	6.289397279	6.378542388	6.349393217	6.196142525	6.566283431	6.991430707	6.534060052	6.226819296	6.663900361	7.056768317	6.632706217	6.823466213	6.663900361	6.857778787	6.289397279	6.226819296	6.566283431	6.694211138	7.370882284	7.160209921	8.617431414	7.549317579	7.264966482	7.586041712	7.586041712	7.586041712	7.298116367	6.663900361	6.467717832	7.09326523	7.656139206	7.126920769	6.823466213	6.891485542	6.754674811	7.056768317	6.723437034	7.09326523	6.754674811	6.991430707	6.921970747	6.991430707	7.09326523	6.891485542	6.921970747	7.508870872	7.024516868	6.349393217
hsa-miR-324-5p	6.603241631	5.894927566	4.936983441	6.074865064	4.742828497	6.16961094	6.693299494	6.16961094	6.017302196	5.988646373	5.090048391	6.728110697	6.795589555	6.111267925	6.829030224	5.52322061	5.013797087	6.047223216	5.718778332	6.859274774	6.442381567	5.464827468	6.993008235	6.111267925	7.127108122	6.961011384	7.271568108	6.572293736	6.32013631	5.06594085	6.961011384	6.829030224	6.258922564	5.27230278	6.111267925	6.291217246	6.693299494	6.16961094	6.442381567	6.348127973	6.32013631	6.536056012	6.761547848	6.603241631	6.16961094	6.662308313	7.658558763	6.897573966	5.382029734
hsa-miR-451	8.116567663	13.41157205	13.85454614	11.05940422	11.05940422	13.41157205	12.6900471	12.45675796	14.37967938	10.97439912	9.234296684	10.12506789	12.04950839	13.41157205	14.84610173	12.6900471	12.6900471	13.00457844	13.41157205	9.098613515	11.87718866	9.234296684	10.01452173	13.00457844	10.01452173	11.05940422	9.96020237	13.00457844	10.46396542	13.00457844	9.14789802	13.85454614	15.22347462	10.73581033	12.6900471	12.04950839	13.85454614	15.22347462	12.6900471	13.00457844	12.45675796	12.6900471	13.85454614	11.87718866	10.73581033	13.41157205	10.88324215	12.6900471	10.88324215
hsa-miR-497	7.407234977	8.229142941	7.511569454	7.471550485	6.408861664	8.480674153	6.081000083	8.698059005	8.568387616	9.058412251	7.157966546	8.402876192	8.268698732	8.442612265	5.868488786	8.442612265	5.279613946	7.547905216	8.698059005	6.381091629	8.831023217	4.736150939	7.407234977	7.582543503	7.263024782	8.925250216	7.765134831	7.951498143	8.117471479	6.324334707	8.525002054	6.760047431	7.302036122	6.63551583	8.117471479	8.268698732	7.582543503	7.8019594	8.698059005	7.836352601	7.582543503	8.357223951	7.951498143	7.157966546	7.440442313	8.882427912	9.196554451	8.525002054	6.793394217
hsa-miR-923_v12.0	13.93015074	13.93015074	14.91340227	13.49088646	13.49088646	13.08730134	13.93015074	14.91340227	13.08730134	12.77540413	13.93015074	13.49088646	13.93015074	13.93015074	13.08730134	13.49088646	13.49088646	13.93015074	15.28761474	11.9693532	13.93015074	14.4508861	13.93015074	13.93015074	11.15841753	13.49088646	13.93015074	13.93015074	12.54406873	14.4508861	12.54406873	13.08730134	13.08730134	14.91340227	13.93015074	12.54406873	12.1402298	13.08730134	13.49088646	12.77540413	12.33788836	13.93015074	12.33788836	13.49088646	13.93015074	12.77540413	14.4508861	13.08730134	14.4508861
hsa-miR-133a	-2.888627567	-3.234351327	-2.881443693	-2.888627567	3.865331584	-3.250414433	-3.144191282	-3.063961647	-3.245424162	-3.010837241	-3.264432548	-3.237246772	-1.880139275	-2.307525481	-3.059230059	-3.049338981	-2.987186731	-2.730608001	-3.144191282	-3.130276303	-3.133896774	-2.949688712	-3.095102269	-2.866915445	-2.956136167	-2.866915445	-3.044139663	-3.059230059	-3.010837241	3.465940393	-3.165362657	-2.226836736	-3.044139663	3.982937773	-3.022253765	-2.321387752	-2.414103121	-3.027836599	-2.644213471	-2.346870541	-2.943146047	-2.874202356	-3.016572154	-3.086601104	-3.099242384	-2.909483093	-3.059230059	-3.179313995	2.856371302
hsa-miR-187*	-2.808967441	-2.044271341	-2.80159774	-2.808967441	-0.12142816	-3.180112752	-3.071141896	-2.988836938	-3.174993397	-2.934338348	-3.194493478	-3.166604479	-3.191301465	-3.195963251	-2.983982957	-2.973836023	-2.910076063	-2.646860337	-3.071141896	-0.198965975	3.788411092	-2.871608072	0.224524485	-2.786693685	-2.878222306	-2.786693685	-2.968502213	-2.983982957	-2.934338348	3.540873996	-3.092860917	-2.130057876	-2.968502213	-2.808967441	-2.946050186	-2.22705467	-2.322168333	-2.951777433	-2.558231015	-2.25319663	-2.864896166	-2.794169089	-2.940221607	-3.012062016	-3.025030292	-2.830362443	-2.983982957	-3.107173139	-2.946050186
hsa-miR-122	-2.873504018	3.384885399	-2.866474552	5.74997617	-3.123574699	4.867623074	-3.123574699	3.797329456	3.776299906	-2.993086942	-3.241231524	5.295462252	5.295462252	4.667493104	-3.040439615	4.571578566	-2.969944771	-2.718880891	-3.123574699	-3.109958806	-3.113501458	-2.933252727	-3.075540795	-2.852258571	-2.939561602	4.715955988	-3.025673569	-3.040439615	2.725869689	-3.129756188	4.447919696	-2.225937582	3.205736312	-2.873504018	-3.004258082	-2.318456338	-2.409178901	5.402727276	-2.634343307	-2.343391405	5.629772896	5.1258852	3.457063882	-3.067222352	4.867623074	-2.893911279	-3.040439615	4.236581068	-3.004258082
hsa-miR-1	3.94319557	3.654542278	-2.867227767	-2.874355172	-3.127910003	2.890966567	0.959046458	4.076725442	5.488551116	3.715206899	-1.613865299	4.748265632	5.90282523	5.90282523	-3.043616626	4.50387528	-2.972139602	4.526615347	6.391497219	-3.114104405	1.891290351	-2.93493634	1.212775115	3.756030088	-2.941333114	-2.85281372	2.419680098	-3.043616626	3.289585162	-3.134177617	4.771708118	-2.217766411	-3.02864485	-2.874355172	4.549075468	-2.3115742	4.697812239	3.597093688	4.869227347	-2.336856679	3.617093375	3.826513836	1.617375776	2.466366513	2.253265772	4.379347405	-3.043616626	4.260830888	2.65086062
hsa-miR-1539	3.378984509	2.465693378	3.918586878	4.073650109	4.660101596	2.941210957	3.641401768	3.209373507	2.905716365	4.462445313	3.378984509	2.743358317	1.508409677	2.510420145	4.033405368	3.983766383	3.641401768	2.922442604	2.465693378	3.378984509	3.354936242	3.961957285	2.6917135	2.785204415	3.687401567	3.800269144	3.749661431	3.548164422	4.360854018	3.961957285	3.312158095	-2.328758229	4.053988978	4.734944863	3.749661431	-2.423881301	5.430931338	4.360854018	3.641401768	5.341559039	4.260395215	4.936690757	4.462445313	3.47538151	3.800269144	4.240675775	3.641401768	3.72879714	4.315674234
hsa-miR-320c	7.663126079	7.521372015	7.663126079	7.313540482	7.106836563	7.481678074	7.170641018	7.626205551	7.13950616	7.809403456	7.9979974	7.379685612	7.274845986	7.591769622	7.106836563	7.274845986	7.006338533	7.417884927	8.233117473	7.521372015	8.61203593	8.318400924	7.626205551	7.77287797	7.626205551	7.626205551	7.274845986	7.557412663	7.626205551	8.360158227	7.920181374	7.274845986	7.696350687	6.875783093	8.655058489	7.920181374	8.482605785	8.12235299	7.957727666	7.591769622	8.360158227	8.157938185	7.920181374	7.809403456	7.313540482	7.882170928	8.482605785	7.77287797	6.775953745
hsa-miR-1270	-2.91105628	-3.25772731	-2.903852722	-2.91105628	-3.167320229	-3.273834428	-3.167320229	-3.086870768	-0.555380426	-3.033600803	-3.287890952	0.470436061	2.271350962	-3.289327591	-3.082126216	-3.072208037	-3.009885492	-2.752603746	-3.167320229	-3.153367124	-3.156997515	-2.97228473	-3.118096715	-2.889284667	-2.978749851	-2.889284667	-3.066994473	-3.082126216	2.969799093	-3.17365481	-3.188549613	-2.247452167	-3.066994473	-2.91105628	-3.045048608	-2.342262249	-2.435231654	-3.050646739	-2.665972498	-2.36781486	-2.965724138	-2.896591544	-3.03935143	-3.109572257	-3.122248173	-2.931968949	-3.082126216	-3.202539178	-3.045048608
hsa-miR-520e	-2.896492751	-3.24012405	-2.889352356	-2.896492751	-3.15050969	-3.256089936	-3.15050969	-3.070765637	-3.251129868	-3.017962762	-1.567290002	-3.24300197	-3.266930514	-3.271447249	-3.066062687	-3.056231474	-2.994455394	-2.739429583	-3.15050969	-3.13667893	-3.140277488	2.967864865	-3.101717784	-2.874912039	-2.963592761	-2.874912039	-3.051063624	-3.066062687	-3.017962762	-3.156788727	-3.171552927	-2.238707346	-3.051063624	-2.896492751	1.477832885	-2.332686101	-2.424840318	-3.034859233	-2.653557947	-2.358014658	-2.950681262	-2.882154847	-3.023662965	-3.093268071	0.255487007	-2.917222051	-3.066062687	-3.185419827	-3.029310188
hsa-miR-520b	-2.821571382	-3.170128023	-2.814328643	-2.821571382	-3.079229201	-3.186322751	-3.079229201	-2.998342159	-3.18129159	-2.944782449	1.073861793	-3.173047193	-3.197318709	-3.201900184	-2.9935718	-2.983599675	-2.920938146	-2.662256994	-3.079229201	-3.065200202	-3.068850339	4.106299971	-3.02973795	-2.79968135	-2.889633152	-2.79968135	-2.978357753	-2.9935718	-2.944782449	-3.085598236	-3.100574055	-2.154357798	-2.978357753	-2.821571382	-2.956292521	-2.249683571	-2.343158654	-2.961921101	-2.575154542	-2.275375167	-2.876536589	-2.80702797	-2.950564354	-3.021167126	3.442112934	-2.8425978	1.406825159	-3.114639712	-2.956292521
hsa-miR-1227	-2.865267902	-3.215941662	-2.857981171	-2.865267902	1.902355366	-2.405791418	-0.920594321	-3.043112378	-3.227173036	1.013358651	-3.24645358	-3.218878564	-3.243297504	-3.247906806	0.781927015	-3.028280348	-2.965238216	-2.704985845	-3.124490725	-3.110376514	-3.114048822	-2.927203308	-3.074698866	-2.84324491	-2.933743076	-2.84324491	-3.023006588	-3.038313045	-2.989227348	-0.664584554	-3.145965227	-2.194001688	-3.023006588	-2.865267902	-3.000807332	-2.289906466	-2.383949313	-3.0064701	-2.617354336	-2.315754112	-2.920566966	-2.850636154	-2.995044373	-3.066075983	-3.078898258	-2.886422033	-3.038313045	-1.373438885	1.035817782
hsa-miR-23a*	-2.891771167	-3.234039233	2.368072307	-2.891771167	-3.144780385	-2.565997977	-3.144780385	-3.065352689	-3.245001389	-3.012759289	2.07617545	-3.236905736	-3.260739352	-3.265238168	-3.060668395	-3.050876184	-2.989345179	-2.73533109	-3.144780385	-3.131004494	-3.134588776	-2.952221973	-3.096182044	-2.870276069	-2.958604982	-2.870276069	-3.045728836	-3.060668395	-3.012759289	-3.151034512	-3.165740141	-2.236595288	-3.045728836	-2.891771167	-3.024061699	4.228061023	-2.421989845	-3.02958873	-2.64980012	-2.355429291	-2.945744705	-2.877490144	-3.018436879	-3.087765852	-3.100280776	-2.912418231	-3.060668395	-3.179552029	-3.024061699
hsa-miR-181c*	4.450520652	-3.28727618	-2.9502281	-2.957089133	-3.201167898	-2.286733093	-3.201167898	-3.124543756	-2.252074704	-3.073806744	-3.316005561	-3.290041505	-2.5009754	-2.528557302	-3.120024804	-3.110578228	-3.05121908	-2.806170914	-3.201167898	3.291755483	-0.362667317	-3.01540621	2.644135378	-2.936352747	1.246095114	2.440978876	0.733047354	-3.120024804	-3.073806744	-3.207201273	0.38815582	-2.325038965	0.477032994	-2.957089133	-3.084710213	-2.41534089	-2.50388966	0.550975522	2.908433516	-2.43967849	-3.00915757	-2.943312186	-3.079283932	-3.146165804	-3.158238989	-2.977007419	4.645656341	-0.818286574	1.097789311
hsa-miR-99b*	-2.553343762	-1.805331095	5.281665362	-2.553343762	-2.808150077	-2.914058421	-2.808150077	-2.728158214	-2.90908294	-2.67519125	3.970144959	-2.900929784	-2.924932687	-1.853524782	-2.723440649	-2.713578885	-2.651610832	-2.39579251	-2.808150077	-0.390154546	-2.797886078	6.053264276	-2.759206547	-2.531695987	-2.620652291	-2.531695987	-2.708394976	-2.723440649	-2.67519125	-2.814448626	-2.829258708	-1.893514243	-2.708394976	-2.553343762	-2.68657394	-1.987785043	-2.080225636	-2.692140228	-2.309654022	-2.013192311	-2.607700669	-2.538961303	-2.680909167	-2.750730576	2.2358238	-2.57413748	-2.723440649	-2.8431687	-2.68657394
hsa-miR-330-3p	-2.907232944	-1.424486427	-2.900163249	-2.907232944	-3.158734803	-1.020481554	-3.158734803	-3.079780315	-1.656948955	-3.027500253	-2.461441988	-0.850451038	-1.498271584	-2.406610459	-3.075123929	-3.065390057	-3.004225637	-2.751724895	-3.158734803	-3.145040985	-3.148603913	-2.967323601	-3.110425997	-2.885865908	-2.973668582	-2.885865908	-3.060273376	-3.075123929	-3.027500253	-3.16495167	-0.449932185	-2.255960425	-3.060273376	-2.907232944	-3.038735326	-2.349008674	-2.440250452	-3.044229428	-2.666703495	-2.374086447	-2.960884923	-2.893037003	-3.033144017	1.146804831	-3.11450031	-2.927756999	-3.075123929	-3.193299286	-3.038735326
hsa-miR-516a-5p	-2.663926079	-3.013861174	-2.656654696	-2.663926079	-2.92260287	-3.030119949	-2.92260287	-2.84139594	-3.02506889	-2.787624415	1.053951263	-3.016791889	-3.041159393	-2.199945906	-2.836606716	-2.826595153	-2.763685813	-2.503981642	2.218878204	-2.90851839	1.505766697	-2.725731023	-2.872915893	-2.641949476	-2.732257016	-2.641949476	-2.821332501	-2.836606716	-2.787624415	0.928304525	-2.944032138	-1.99407383	-2.821332501	-2.663926079	-2.799180006	-2.089776593	-2.183621347	-2.804830846	-2.416534721	-2.115569793	-2.71910866	-2.649325151	-2.793429186	-2.864311174	-2.87710644	-2.68503565	-2.836606716	-2.958153421	2.461964795
hsa-miR-769-3p	-2.777576037	-1.729373566	2.722387141	-2.777576037	-0.518930078	-3.139902101	-3.033520637	-2.95317143	-3.134904393	-2.899967849	-1.472268764	-3.126714815	-3.150824945	-3.155375957	0.599702385	-2.938526971	-2.876282091	-2.619320962	-0.604723294	-3.01958492	0.948038756	3.095950782	-2.984358464	-2.755831555	-2.84518525	-2.755831555	-2.933319904	0.730297269	-2.899967849	-0.229594071	-3.054723566	-2.114798888	-2.933319904	-2.777576037	-2.911401388	-2.209490821	-2.30234437	-2.916992542	-2.532797671	-2.235011589	-2.83217577	-2.763129327	-2.905711309	-0.042609332	-2.988504749	-2.798462646	0.730297269	-3.068695697	0.901032416
hsa-miR-498	-2.916913363	2.642071689	3.747837321	-2.916913363	2.817332741	1.597232727	2.599672879	3.374339312	0.585209782	-3.037508852	2.50232782	1.072172352	0.539475502	0.585209782	-3.085262482	1.597232727	3.698198379	-2.76098097	0.631305571	3.557856185	4.566477472	4.11410605	-3.120660881	-2.895488022	-2.983530288	-2.895488022	-3.070371405	-3.085262482	-3.037508852	3.557856185	-3.189993246	-2.263863679	-3.070371405	4.319417818	3.576792706	-2.357165834	-2.448656588	-3.054283677	-2.675727567	-2.382312038	-2.970711745	-2.902678685	-3.043168017	-3.112272002	-3.124746312	-2.937493423	-3.085262482	0.097837457	-3.048774583
hsa-miR-373*	-2.743057331	1.78868796	3.749349756	-2.743057331	2.831379548	-1.158819386	1.835984257	-2.918562857	-3.100202811	-2.865386505	-0.571316631	-1.270848348	-1.996914193	-3.120663897	1.78868796	3.127463479	4.409222542	-2.58488325	1.280619791	3.531855969	4.676343546	4.971120501	-2.949733929	-2.721323979	-2.810631943	4.746504541	-2.898721491	-2.913826642	2.689659047	3.749349756	-3.020063019	-2.080619385	-2.898721491	5.098454941	2.52496486	-2.175262855	-2.268068883	-2.882402485	-2.498404241	-2.200770562	-2.797629121	-2.728618015	-2.871127025	2.409601467	-2.953878092	-2.763933251	2.409601467	-3.034028	3.617724281
hsa-miR-512-3p	-2.692427429	3.049708364	2.984489724	-2.692427429	3.700528271	1.879572256	1.108014097	-2.865683693	2.414572161	-2.813188844	3.931785975	2.311761425	0.983557969	2.626815891	3.003969409	-2.851234315	-2.789818607	-2.53628049	0.937177807	-2.931212481	3.003969409	5.173723138	-2.89645528	3.049708364	-2.759136011	-2.670972608	-2.846096612	1.378265964	-2.813188844	3.102857382	-2.965883039	-2.03847922	-2.846096612	-2.692427429	-2.824470075	-2.131909749	-2.223526384	-2.829986749	-2.450909787	-2.157090551	-2.746299831	-2.678173165	-2.818855794	-2.888054859	3.326371282	-2.713035804	-2.861008177	-2.979669046	-2.824470075
hsa-miR-181d	3.416998268	0.828994181	-2.977168591	3.124538025	-3.236480643	3.434077685	0.472595825	1.776706663	2.883664515	1.914924837	-1.571262187	0.811472316	2.977966509	2.705077576	1.914924837	-3.142868577	-3.081528994	-2.82830514	2.305330801	4.377811409	3.223458797	-3.044521278	3.84000408	-2.962830306	2.803842977	2.553253479	2.685622036	-3.152630324	2.685622036	-3.242715314	3.473070018	-2.331120898	3.382637816	-2.984258533	2.883664515	-2.424435619	-2.515938695	3.345677718	3.327973593	-2.44958521	2.593908443	2.553253479	1.968232868	-3.179643481	-3.192119471	3.147283235	5.683143504	2.142579532	-3.116137511
hsa-miR-1470	-2.938836717	2.074558383	3.776063514	-2.938836717	3.56981554	2.186803787	3.066978754	-3.10959876	2.186803787	3.250028608	2.167869981	2.235571287	0.271895699	-0.127217194	3.089488894	2.675553981	2.167869981	-2.784937692	2.565849276	2.547658834	2.484936839	3.679826122	-3.139927355	-2.917690764	2.258000761	-2.917690764	-3.090293657	3.187106587	3.187106587	3.394950999	-0.460989224	-2.29430284	2.235571287	4.348300712	-3.068978459	5.105339361	4.280035996	2.36894489	-2.700795998	-2.411206626	2.281073056	3.795530142	3.270377644	-3.131647867	0.806893112	-2.959148412	3.166481104	2.409737235	3.658708151
hsa-miR-181c	5.259869844	3.128350334	-2.851495407	4.473592223	-3.109753553	4.473592223	2.539386454	2.922362345	4.283552973	2.409534665	-1.25749152	3.609628578	4.105687763	4.124201236	1.637848481	2.476117261	-2.955431664	3.225412438	4.305444802	5.837004706	4.572414009	-2.918574356	5.070993717	-2.837215396	4.451063617	3.692606504	4.426948667	2.539386454	3.462584976	-3.115962885	5.426582934	-2.208073404	4.693181378	-2.858556533	4.595423777	-2.301008872	4.18993379	4.788918412	5.285844876	-2.326056249	4.027885853	3.730557114	2.807656774	-3.053147391	-3.065572676	4.643197152	6.106361705	4.693181378	-2.989899524
hsa-miR-769-5p	3.213610427	-0.15151281	-2.999122933	2.967638845	-3.25894126	3.788730466	2.500678351	2.633592882	3.277496869	2.715980513	-2.038004963	3.622692864	3.692440344	3.066824657	3.137286141	1.569021148	-3.103687086	3.353101861	2.633592882	4.323291435	1.470618505	-3.066607117	4.492784331	3.501033779	4.492784331	-2.984756654	3.584512988	3.921817816	4.245208985	0.253717385	3.941142832	-2.35181391	2.73998858	-3.006226717	3.137286141	-2.445310817	4.018715056	3.602185255	4.124695459	-2.470509509	4.018715056	3.584512988	3.353101861	4.816743136	2.652346147	3.584512988	5.357504706	3.941142832	-3.138363173
hsa-miR-371-5p	3.221393878	5.366951664	6.463620216	4.18687769	5.748266734	3.714115431	4.370852598	5.061543845	3.764910799	3.577730984	5.289144137	4.009124221	3.64025618	3.821498135	3.694406114	5.184957169	5.563006214	4.454847576	4.864983643	5.312507531	5.866343245	7.212278938	4.435745388	5.085368089	3.732023443	5.839572085	4.674483152	4.817616318	3.732023443	5.531044036	3.619893869	-1.928054339	4.273947904	6.625362954	5.748266734	4.454847576	-2.110556513	4.234962891	3.314514341	-2.045034386	3.732023443	2.779054345	2.362356584	4.937570123	4.817616318	3.556930802	5.476414906	4.009124221	5.289144137
hsa-miR-1181	4.795199269	4.935994976	6.428423825	4.650191791	7.621318325	4.456196387	4.550750285	4.739925326	4.911817113	4.935994976	6.193886385	4.274975138	3.859405897	4.435981633	6.009489038	5.055061704	6.039440692	4.352277034	4.185637817	4.47533851	5.61160536	7.550849791	4.352277034	5.499041477	4.816003748	4.959070212	5.131834444	5.231329068	4.838865638	8.188057309	4.185637817	-1.920907178	5.31137921	6.770210654	4.143537146	-2.013245373	-2.103790881	4.863342863	4.983977999	-2.038131777	2.892381279	4.695433245	4.294060658	4.352277034	5.744105923	5.131834444	6.58513921	5.031116732	6.871497675
hsa-miR-1238	4.540620285	3.472818813	4.970972593	4.327774689	5.249034804	3.698683485	4.366880854	4.262880621	3.942702126	5.019194775	4.167793839	3.679905957	2.944000717	2.944000717	4.705375986	4.684704035	4.463777361	4.540620285	3.647159786	4.540620285	4.347860671	5.384062624	3.663112935	4.607814772	4.800579	5.019194775	4.684704035	4.585573541	4.75241354	4.970972593	4.059629911	-1.988619438	4.919118656	5.495909453	5.019194775	4.283246464	5.861626884	4.728092241	4.919118656	5.953835547	5.069717184	5.249034804	5.118055599	4.561766202	4.824602845	4.705375986	4.847531087	4.441812242	5.168446874
hsa-miR-150*	5.444861907	6.177760892	6.910534402	5.388684681	7.111253513	5.308625952	6.119235692	5.639838446	5.098954059	5.36178143	6.119235692	5.444861907	4.505288734	4.848588317	5.700334994	6.243147315	7.215594214	6.119235692	5.671393634	7.501717733	8.910762562	8.225784743	5.36178143	5.964323438	5.50131502	7.939191609	5.752943863	5.700334994	5.933007379	7.715834028	5.278504346	5.527814423	5.36178143	8.641251203	6.714970819	4.527622505	5.781032327	5.50131502	5.994815212	6.616505419	5.36178143	5.151969557	4.898361019	6.616505419	5.781032327	5.332665318	6.551421509	5.416632072	6.745545052
hsa-miR-99b	6.356400615	5.894842708	5.19740238	6.520256785	5.281935158	6.649485066	5.173200963	6.619806418	6.236590836	6.145173987	4.908243496	6.619806418	6.557348694	6.489896921	4.73382623	5.142876305	5.423777584	5.713676893	6.175208396	5.771103661	5.173200963	3.357475525	6.208721396	5.538414083	6.424374276	6.175208396	5.567550539	5.48354715	6.236590836	5.393866997	7.125240988	7.273106138	6.457174355	5.959943781	6.019901379	6.389804396	6.145173987	6.085455729	6.114021988	5.117000404	6.457174355	6.489896921	6.299247494	5.743372244	5.142876305	6.489896921	5.226714765	6.557348694	5.506646179
hsa-let-7e	10.02681309	9.263809937	9.689564114	9.519748455	9.355559786	9.519748455	8.975240251	9.46741698	9.263809937	9.970499526	9.073501209	9.689564114	9.571812968	9.519748455	8.517887222	8.793255023	9.162928091	9.162928091	9.571812968	9.519748455	8.934796157	9.519748455	9.571812968	8.793255023	10.25686145	9.793425165	9.46741698	9.46741698	9.852200247	9.411058759	10.79164233	10.25686145	10.13614531	9.46741698	9.970499526	9.628317358	10.25686145	10.20217402	10.08492026	9.970499526	10.86966804	10.43569593	10.43569593	10.13614531	9.628317358	10.37567334	10.25686145	10.08492026	9.411058759
hsa-miR-125a-3p	4.291932078	5.558532852	6.963685667	5.140610879	5.836301433	4.608266266	4.874682608	5.395667314	4.946641106	5.040854727	6.609130292	4.807189586	4.708376037	5.140610879	5.23915562	5.395667314	5.190971755	5.092542875	6.310630984	5.318441516	6.072263375	7.855922912	4.994166031	5.807592802	4.897452253	5.920728803	5.449856673	5.668372429	4.730546158	5.637933842	5.092542875	5.341630233	5.449856673	5.836301433	5.891325199	4.663566507	5.017402568	4.922694071	5.341630233	4.407015574	5.590256065	4.490382564	4.752443349	5.140610879	6.009886432	5.064571094	6.644670104	5.318441516	5.723057909
hsa-miR-125a-5p	8.173606766	7.28053195	6.923640352	7.502230157	7.766803098	7.648105494	6.681752224	7.28053195	7.28053195	7.574457942	6.817977813	7.464389964	7.422714065	7.171397324	5.816417262	6.751835034	8.301215312	7.246181197	7.464389964	7.922533283	7.728453859	7.68709855	8.008027823	7.096146623	9.469109242	7.883112267	7.68709855	7.613221948	7.538302593	7.613221948	8.795091298	8.5649642	8.345057599	9.02427662	7.922533283	7.68709855	7.922533283	7.538302593	7.613221948	7.422714065	8.252867117	7.648105494	7.538302593	8.433981297	7.766803098	7.728453859	9.265545693	7.766803098	7.28053195
hsa-miR-1274b	10.26879709	11.45370678	12.23809474	11.14344507	10.63745212	11.04158551	10.71606622	10.71606622	10.95607462	11.34748579	12.44725355	11.14344507	10.95607462	10.95607462	10.86437527	10.78854316	10.44260382	11.04158551	10.56754015	10.15147475	11.71008752	12.68193077	10.49810959	11.14344507	11.45370678	11.71008752	11.04158551	11.34748579	11.34748579	9.768191548	11.45370678	11.14344507	11.71008752	11.71008752	10.26879709	10.71606622	11.14344507	10.10168984	10.44260382	10.86437527	11.45370678	10.95607462	10.63745212	11.58862475	12.44725355	11.2445233	11.14344507	10.95607462	10.71606622
hsa-miR-150	7.599364923	6.612352858	6.546019586	6.269506581	5.19588877	6.939779471	7.072291198	7.855541126	7.105901381	7.705785678	7.383550132	7.783659157	7.243761056	8.012738674	7.671976614	8.505871829	4.795698501	8.13928181	6.870783438	6.414736948	4.177271362	6.939779471	7.316241439	8.993784115	7.003635485	7.422421413	8.338778433	7.072291198	8.859488362	5.960832705	7.139145671	7.03584347	7.933553782	9.571857709	7.634406616	7.783659157	7.455938451	7.971760553	9.228428659	8.505871829	7.03584347	7.316241439	7.564403588	7.03584347	8.859488362	7.705785678	4.500399414	7.564403588	7.599364923
hsa-miR-23a	11.56101249	10.86002309	10.57272116	11.22796225	9.84763064	11.32761798	10.94877742	10.78662642	11.43042756	10.86002309	10.71647716	11.67857435	11.56101249	11.13013025	10.57272116	11.13013025	9.59019039	11.13013025	11.82777198	11.13013025	10.45179731	9.639166064	11.43042756	10.45179731	10.64038784	10.64038784	11.22796225	10.86002309	11.22796225	10.06717232	11.32761798	9.59019039	11.13013025	10.45179731	11.13013025	11.22796225	10.57272116	11.03154203	11.22796225	10.78662642	11.13013025	10.86002309	10.94877742	10.64038784	11.32761798	11.43042756	9.077986309	11.03154203	10.17001818
hsa-miR-27a	10.87121489	10.50795607	10.11479072	10.2805261	9.784030282	10.50795607	10.50795607	10.33667399	10.45290597	10.57681663	10.57681663	11.2482421	10.50795607	10.39504975	10.72412339	10.64615467	9.278575513	10.57681663	10.87121489	11.2482421	10.57681663	9.363841814	11.2482421	10.16416693	10.45290597	10.39504975	10.72412339	10.64615467	10.87121489	9.733704021	10.72412339	8.604316039	10.50795607	9.41175479	10.05878079	10.64615467	10.11479072	10.64615467	10.79600533	10.2805261	10.39504975	10.33667399	10.16416693	10.00449973	10.79600533	10.72412339	8.86974509	10.2805261	9.674667822
hsa-miR-638	9.012234388	10.09486965	11.27025759	9.093243715	10.31399134	8.700658788	9.823369922	9.323895553	8.919902299	9.928550459	10.53873042	8.657613731	8.364076622	8.743099566	9.823369922	9.323895553	9.50836201	9.50836201	9.50836201	9.50836201	10.67529389	11.87761049	9.323895553	10.3694749	9.45549909	10.31399134	9.872567036	9.987678073	9.093243715	10.04123084	9.323895553	9.872567036	10.09486965	11.37116659	10.53873042	8.919902299	10.1990089	9.323895553	10.04123084	10.48433166	9.562043367	9.408153008	8.919902299	10.48433166	10.42715998	9.368107114	10.7523401	9.611889237	9.987678073
hsa-miR-663b	-2.818280661	-3.171420041	2.892057891	-2.818280661	-3.079326103	-3.187827694	-3.079326103	-2.997375578	-3.182730384	-2.943111678	-1.788160744	-3.174377592	-3.198968224	-3.203609935	-2.9925425	-2.982439263	-2.918953875	-2.656871645	-3.079326103	-3.065112654	-3.068810782	4.603842155	-3.029184153	-2.796102823	-2.88723729	-2.796102823	-2.977128422	-2.9925425	-2.943111678	-3.085778877	-3.100951594	-2.142294711	-2.977128422	-2.818280661	-2.954773081	-2.238873804	-2.333577876	-2.960475664	-2.568623991	-2.264903188	-2.873968538	-2.803546036	-2.948969602	-3.020500642	-3.033413071	-2.839583529	3.049945877	-3.115202183	-2.954773081
hsa-miR-1285	-2.804629084	-0.494551279	-2.796841245	-2.804629084	1.553067002	-3.196832225	-3.081678643	-2.994703913	-3.19142241	-2.937113213	-3.212028876	-3.182557527	-3.208655757	-3.21358204	-2.989574529	-2.978851885	-2.911474349	-2.63332444	-3.081678643	-3.066593799	0.851136633	-2.870823783	-3.028462601	-2.781091573	-2.877813291	-2.781091573	-2.973215449	-2.989574529	-2.937113213	-3.088527022	-3.104629945	-2.087199937	-2.973215449	-2.804629084	-2.949489551	-2.18970008	-2.290210248	-2.955541747	-2.539666518	-2.217325267	-2.863731061	-2.788991111	-2.943330274	-3.019246723	-3.032950785	-2.827237983	-2.989574529	-3.119754206	-2.949489551
hsa-miR-149*	-2.754604618	-0.172769773	3.790983499	2.318475812	2.432057518	-2.253263687	0.911593988	-2.927399613	-2.253263687	-2.875044523	1.582625269	-1.723118904	-2.463448074	-2.030935679	-2.922736545	0.743000324	1.707151778	-2.598873399	0.911593988	2.23626129	3.67365849	4.528734107	-2.958089275	-2.733206919	-2.821135599	2.616367042	-2.907864679	-2.922736545	-2.875044523	1.305251128	-3.027332192	-2.102397454	-2.907864679	3.48886067	1.827323955	-2.195579238	-2.286951957	1.053215672	-2.513729984	-2.220693	1.827323955	-2.740388305	-2.880696387	3.148502402	-2.962169435	-2.775158127	0.568812893	-3.041081496	1.013897313
hsa-miR-10b*	-2.721944714	3.665417165	-2.714888988	3.684422767	2.671869997	4.069384594	-2.972949623	3.435014763	4.069384594	2.016044472	3.455814706	2.565066969	4.027044009	3.539790109	-2.889503958	-2.87978932	-2.818745757	-2.566743939	3.435014763	-2.959282863	-2.96283875	-2.781916636	2.768758324	3.519268951	-2.78824908	2.768758324	2.542117517	3.334670775	2.38015167	-2.979154205	2.98539695	5.477539607	3.357371317	3.211507142	3.038223915	4.972165307	-2.255884948	2.608649191	-2.481890535	-2.189851679	3.648420172	3.704221324	2.9615513	-2.916386752	2.496230872	3.684422767	5.813099187	3.211507142	3.16105544
hsa-miR-1471	-2.700744004	4.822762702	5.805796197	-2.700744004	4.944906948	2.484035475	3.603398588	3.539958872	3.222098927	3.907414375	5.382908225	3.272892316	2.957611717	3.322099635	3.603398588	3.907414375	2.665951493	-2.544492127	4.390055309	2.979988316	4.323928192	6.889565927	3.768943417	4.846039413	3.623569288	3.11487519	4.550413429	4.429904529	-2.821586576	4.323928192	3.563595118	-2.04635631	2.622074109	4.344681006	3.712764351	-2.139849629	-2.231527835	3.712764351	-2.459064051	-2.165047354	3.977661843	4.344681006	-2.827257336	4.822762702	4.919687573	2.80594974	4.992635374	3.641307297	4.429904529
hsa-miR-128	5.044710988	3.488721711	-2.854151738	6.483323029	0.163442981	4.866015284	5.540008381	3.366115671	5.020020832	3.410912306	-0.157538321	4.35475624	4.745308238	4.995392472	3.470961509	2.891919473	3.366115671	3.66915623	4.054925628	2.846092516	2.349249346	-2.921717759	4.745308238	3.543991551	4.192975411	3.984613815	3.266881575	3.488721711	3.866993909	2.106913909	3.387246489	-2.206057737	3.430079588	-2.861264136	2.652319037	4.623663956	-2.39146093	3.450765574	-2.619281817	-2.324897276	2.867882293	3.345148662	4.455567697	2.945170749	2.693787529	3.488721711	9.039586075	2.945170749	-2.993560832
hsa-miR-933	3.105821723	-0.820553595	2.134950453	3.205495167	2.54005184	1.019453337	2.382133089	0.453637576	-0.116959565	3.010871089	2.264688681	-0.416124947	-1.602242981	-1.589205263	2.636565487	2.770133473	2.678187378	3.397964933	-0.992243919	2.495873561	0.924425675	3.476062169	-0.183686053	2.238340043	2.83105577	2.332374685	2.238340043	2.382133089	2.770133473	2.405018307	0.924425675	-2.239783321	2.83105577	3.458236269	2.451778768	-2.333739891	3.930950117	2.71912198	3.15527286	4.615202775	2.518216705	3.513276491	2.930500512	1.475879587	1.700327932	2.83105577	1.875790519	1.601441508	2.678187378
hsa-miR-149	4.676012639	2.763187026	2.90145498	3.828352129	3.928509995	3.063432969	3.905073809	2.627240819	3.165101076	4.061300555	2.966582186	3.571918109	2.920364161	2.627240819	4.453013079	2.966582186	4.020753838	3.422900026	3.590726066	3.458542856	4.305140705	4.121722709	4.652152473	2.884603236	4.958814251	4.626747824	4.140814156	4.430925253	4.041491897	3.970742388	3.806373863	-2.38914817	4.626747824	5.198089035	4.70246338	-2.484984996	4.2494469	4.061300555	3.78586828	4.626747824	4.182523955	4.524058731	5.00880401	6.123225091	3.948769646	4.477880875	6.801844963	4.140814156	4.121722709
hsa-miR-10b	8.634021407	9.807162143	9.595853934	9.922394242	9.976003329	10.13394732	7.83623468	10.36233835	9.807162143	8.806553063	7.872808662	9.442574085	10.41957016	9.595853934	7.796793785	8.42429469	8.061653009	9.027019213	10.30459261	8.509101945	7.620483293	7.036163985	9.442574085	9.205980397	7.654885869	8.853495495	8.945924688	9.205980397	9.072071403	8.382481944	9.922394242	11.41154975	9.922394242	10.61073322	10.13394732	10.19690599	10.30459261	9.708130173	9.922394242	9.342259693	10.92332949	10.47402613	9.863204444	8.98845559	8.469636272	9.708130173	11.54391597	10.02969856	9.807162143
hsa-miR-1246	7.904682706	9.399010957	9.444274914	7.759549499	9.444274914	7.262936358	8.716869194	7.8666495	6.797588633	7.646806289	8.302912479	8.261149172	6.299207795	7.056956179	7.192431293	9.123428664	8.633180244	8.456524357	8.67184231	9.7997337	9.7997337	9.910374638	7.367940424	7.229111654	7.367940424	8.892654992	7.687456297	7.759549499	7.615207588	9.027715849	7.615207588	5.70350215	6.421203154	10.35934479	8.0569454	7.126765271	6.634633637	6.600420014	6.539152548	7.615207588	6.634633637	6.174989303	6.110559125	7.945020016	7.646806289	5.867043937	9.533747139	6.018466733	8.456524357
hsa-miR-26b	9.647374998	9.333873772	10.48783519	10.55728842	8.743060937	10.62722324	9.647374998	9.541823927	10.8542205	10.03479395	9.647374998	10.25844778	10.09128594	10.20528047	9.647374998	10.20528047	8.698989383	10.03479395	9.925385295	9.107980784	7.329346859	8.113479858	9.194921913	9.706919309	9.333873772	8.397906627	9.012451135	9.333873772	9.757678718	8.743060937	9.541823927	8.835524456	9.757678718	8.835524456	9.292999599	10.25844778	9.925385295	10.25844778	9.706919309	9.706919309	10.43231129	10.03479395	9.647374998	8.877710147	10.09128594	9.807893388	8.743060937	8.973131244	8.973131244
hsa-miR-298	-2.706364294	-1.119905739	2.79022816	-2.706364294	-0.665624058	-3.084217572	-2.97327721	-2.889484697	-3.079005691	-2.834001116	-0.252799086	-3.070465155	-3.095608506	-1.812289008	-2.884542986	-2.874212661	-2.809300323	-2.541327316	-2.97327721	-0.252799086	-2.962525538	4.368656926	-2.922008228	-2.683687969	-2.77687085	-2.683687969	-2.868782449	-2.884542986	-2.834001116	-2.979875022	-2.995388774	-2.015184325	-2.868782449	-2.706364294	-2.845924631	-2.11393421	-2.210766928	-2.85175539	-2.451096134	-2.140548651	-2.763303858	-2.691298481	-2.839990708	-2.913129539	-2.926332199	-2.728145983	-2.884542986	-1.177747286	-2.845924631
hsa-miR-1825	3.731049682	2.370366908	3.843240162	3.961236898	3.713299297	3.042678481	3.519202972	1.25903155	2.953505689	4.215842663	2.799488322	2.707189471	0.891386935	1.085928867	3.918419488	3.864585987	3.552720138	3.535531732	-3.160405448	3.425678318	2.506383356	2.707189471	2.953505689	-2.885008848	3.941384531	2.865041791	3.385697369	3.591961295	3.918419488	3.519202972	2.998794582	-2.249268273	3.821703731	4.130713045	3.480865251	-2.343178469	4.130713045	2.301324077	-2.663816237	5.241084055	3.62945108	4.455343407	4.031773975	2.953505689	3.361955731	3.801610376	3.425678318	3.319723031	3.731049682
hsa-miR-296-5p	2.90965748	3.92101739	5.243907783	2.818338804	6.19980501	3.249644961	3.65489029	4.526514137	2.641257758	3.92101739	3.942325113	2.195357378	-0.384833959	2.435887462	4.310970733	3.062039247	4.350572567	3.249644961	3.583798472	4.16816644	5.270272269	6.167183047	3.621729063	3.790892293	3.813764166	4.986343787	4.448697233	4.128856776	3.062039247	5.602875942	3.566870972	-2.085483439	4.245254134	6.287924217	5.380647075	-2.178396348	-2.269505413	3.150265061	3.693714723	-2.203437645	3.323971102	3.466151721	2.660824043	4.526514137	5.215374749	4.470333344	5.516396434	3.942325113	5.957641847
hsa-miR-1914*	5.194682196	6.10177449	7.091687014	5.372973782	6.398024006	5.194682196	5.640512246	5.866758121	4.973767421	5.698720285	7.124350868	5.194682196	5.14444887	5.480314916	5.532725953	6.073741737	5.952722373	5.561312357	6.250771547	6.158085754	7.024964374	8.612902321	5.866758121	6.250771547	5.809741505	6.580233121	6.27947629	6.311505624	5.268116626	6.10177449	5.507228989	6.041113347	5.618435842	6.863139352	6.732756078	5.640512246	6.27947629	5.561312357	5.809741505	5.561312357	6.158085754	5.507228989	5.044945375	6.425407039	6.425407039	5.218682999	6.863139352	5.292846966	6.27947629
hsa-miR-663	5.578247979	6.665058434	7.338216538	5.042726021	6.701823267	5.018465491	6.733221324	5.198017429	5.409768634	5.984177609	6.323052679	5.801278078	3.944554193	4.822322804	5.329880941	6.445998001	7.803888922	6.502647146	5.66038584	7.661390597	9.018994027	9.958531713	6.045159254	6.075847504	6.474396825	7.919838679	6.733221324	6.602532264	7.031834968	7.128657408	5.173559223	5.895024456	5.66038584	9.198022036	6.665058434	5.299823686	5.66038584	5.895024456	6.293283113	6.859906714	5.494245884	5.637490498	5.145920665	8.354410411	6.602532264	5.465825844	7.696627957	5.465825844	6.075847504
hsa-miR-125b-2*	3.210710927	0.567564578	-2.933572333	-2.940767855	3.258998428	3.752985173	3.483431243	1.767178512	3.28208235	2.833291543	2.879654087	3.665974528	3.05879292	2.701759163	2.403863449	-3.101739856	3.555813871	-2.782492067	3.28208235	0.738322072	1.467330154	-3.001928009	4.729906277	-2.919020528	2.380796099	5.163719164	3.014537927	2.679206544	3.573147627	1.260062991	0.929270274	-2.277903959	-3.096532108	-2.940767855	2.262417006	-2.372608286	4.006832005	2.968866059	3.59252979	-2.398132394	3.844405817	-2.926319255	3.28208235	-3.139062398	-3.151724175	3.160088924	-3.111646971	2.495441777	2.403863449
hsa-miR-155	5.557596569	5.332748823	5.359206982	5.864546385	4.14370011	6.788407062	6.319267169	6.077671643	6.199533252	8.023668936	6.380474621	6.351558531	6.380474621	6.693619243	6.534748746	8.023668936	4.612806296	8.347538101	6.135228592	5.808447858	6.199533252	6.753599439	5.304114412	8.347538101	5.745063567	5.250849487	6.436305831	6.889316214	7.155891837	5.021643571	6.855878983	-2.022683542	6.259304461	4.759234716	5.583640855	6.436305831	6.534748746	7.906589629	6.319267169	7.982963625	6.468937007	6.380474621	6.663550835	9.685748397	7.685175484	6.788407062	2.898561858	5.525253717	4.949863308
hsa-let-7c	10.51304708	9.729654545	9.830948861	9.403904519	10.11524019	10.05856903	10.28293218	9.948813391	9.729654545	9.830948861	9.314422098	10.00364716	9.888271426	9.729654545	9.564035567	9.403904519	10.28293218	9.888271426	10.11524019	9.888271426	9.830948861	8.897815564	11.36539539	9.403904519	9.03298388	9.564035567	10.22959625	10.11524019	10.16519931	10.28293218	9.780574937	8.950036784	9.355425903	9.458031936	9.614813402	9.614813402	9.355425903	9.458031936	10.05856903	9.403904519	10.22959625	9.564035567	10.28293218	9.66992139	9.170916207	9.780574937	10.05856903	9.948813391	9.355425903
hsa-miR-99a	9.162709505	7.973290531	5.87859114	7.973290531	8.656545145	8.792164519	9.162709505	8.393524468	8.393524468	7.443960132	6.80893829	8.612239021	8.792164519	8.521389059	8.182358288	6.739235378	9.309022869	8.182358288	8.481966137	8.22300302	8.440809164	5.579406811	10.41462297	7.665655881	7.854027562	8.145198817	9.455442215	8.792164519	8.015341783	7.555265744	8.182358288	8.05832163	7.627102003	7.591142642	8.440809164	8.349919838	6.80893829	7.854027562	8.884266066	7.665655881	8.701471006	7.780263154	8.792164519	8.349919838	6.739235378	8.393524468	6.914284033	8.841118668	7.818404514
hsa-miR-33a	-2.984174249	-3.315318493	-2.977293326	-2.984174249	-0.382231323	-0.982311866	-3.228960587	-3.152114316	0.173498308	-3.101230219	-3.344131159	-0.82399712	-1.387571838	-0.734004974	-3.147582263	-3.138108302	3.318939315	-2.832818525	-3.228960587	-3.215632417	-3.219100208	-3.042660385	-3.181941707	-2.963377749	2.667081247	-2.963377749	-3.133128245	-3.147582263	-3.101230219	-0.474879822	0.79125059	-2.350291797	-3.133128245	-2.984174249	-3.112165297	-2.440855502	-2.529660971	-3.117512697	-2.750067339	-2.465263657	-3.03639363	-2.970357363	-3.106723285	2.038140135	-3.185907229	-3.004150277	3.820379803	-3.26260214	-3.112165297
hsa-miR-659	-2.80419913	1.548060213	-2.796966766	-2.80419913	2.979577262	-3.168427981	-3.061487845	-2.980716677	-3.163404026	-2.927233693	-2.260571357	-3.15517144	-3.179408187	-3.183983098	-2.975953152	2.052403715	-2.903423547	-2.645112965	3.135692283	2.682480325	4.137025635	2.724647568	-3.012067492	-2.782340456	-2.872163399	-2.782340456	-2.9607609	-2.975953152	-2.927233693	3.327894215	-3.082802122	-2.137941351	-2.9607609	4.249244069	4.415221776	-2.233130567	-2.326471744	-2.944347793	-2.55813529	-2.258785359	-2.859085598	-2.789676552	-2.933007315	-3.003508946	-3.016235552	-2.825195426	1.242679821	-3.09684763	-2.938727276
hsa-miR-650	-2.539804216	-1.385871496	-2.532553811	-2.539804216	-2.797734753	-2.904941657	-2.797734753	-2.716762097	-2.89990517	-2.663145696	-2.1170836	-1.535880188	-2.915949254	-2.17619725	1.61785945	1.61785945	-2.639276155	-2.380321202	-2.797734753	3.607585995	0.660737581	-2.60143086	-2.748191118	-2.517891014	-2.607938026	-2.517891014	-2.696756539	1.167347454	1.901915944	-2.80411053	-2.8191022	-1.871884419	-2.696756539	-2.539804216	-2.674667951	-1.967311089	-2.060885111	-2.680302489	-2.293126556	-1.993029879	-2.594827602	-2.525245411	-2.668933721	-2.739611222	-2.752369576	-2.560852889	-2.711986689	-2.833182745	-2.674667951
hsa-miR-130b	3.865755851	4.268099513	3.410705985	3.661075041	-2.759784277	4.745105374	3.364552119	3.710974158	5.032304532	5.608784713	4.862942672	4.957043734	4.816620163	4.19231998	4.769100551	4.933570328	3.432769919	3.950878593	4.887359931	3.784934846	6.303359235	2.963271727	3.902719976	5.208313392	4.769100551	5.155016176	4.745105374	4.462664086	6.011272926	2.945115617	4.462664086	-1.881542319	4.648113566	-2.515116849	3.625221991	-1.972062031	4.72269372	5.008132839	4.604497699	-1.996458329	4.581009591	4.484334677	5.311430335	6.276187908	4.910358423	5.41757973	7.91177912	3.902719976	-2.643045723
hsa-let-7b*	3.517669031	1.668556893	3.551530606	2.748821854	4.463428847	2.516490727	3.478937368	2.767851567	2.767851567	4.261905299	3.517669031	2.23843536	0.207908823	0.981025431	3.752502506	4.221467096	3.461652369	2.767851567	2.494442111	3.036247977	2.655976808	4.221467096	1.234273048	-2.952349749	3.752502506	4.035506996	3.499230533	3.443652187	3.802978333	4.056036965	3.213622591	-2.310076574	3.731692588	4.808624697	3.823278159	-2.404951752	-2.497984988	3.188440051	3.382791581	4.384195356	3.690404893	4.511045928	4.221467096	3.259940233	3.478937368	4.135462722	3.534165579	3.337389641	4.242237249
hsa-miR-1281	4.031092732	2.932371651	5.063331265	4.259613206	4.613748485	3.536428669	4.031092732	3.571299871	3.309097875	4.762412757	3.516199989	3.43141284	1.977725108	2.393619292	4.568570329	4.031092732	3.780286373	4.141628699	2.78032285	3.821089663	3.184743684	5.112729743	3.354872099	3.476282105	4.220122601	4.568570329	3.954415329	3.954415329	4.399569797	3.891539055	3.803367278	-2.149795	4.345081702	4.933744311	3.891539055	-2.243557063	5.440157799	4.399569797	-2.56368906	4.861564485	4.220122601	4.933744311	4.568570329	3.734944733	4.305117937	4.613748485	4.050913784	3.954415329	4.161008521
hsa-let-7b	12.45011627	12.23984455	11.70902788	12.03826374	11.86399636	12.03826374	11.3444968	12.23984455	12.23984455	11.86399636	11.70902788	11.86399636	12.68604217	12.23984455	11.03696886	11.86399636	13.86370303	12.03826374	12.68604217	13.00412852	12.23984455	10.95100298	13.00412852	12.23984455	12.03826374	12.45011627	12.45011627	12.03826374	13.00412852	12.23984455	13.4157222	12.23984455	12.23984455	12.68604217	12.45011627	13.4157222	12.45011627	12.45011627	12.45011627	12.23984455	13.00412852	12.23984455	12.68604217	12.45011627	12.68604217	12.45011627	13.86370303	12.45011627	11.1393704
hsa-miR-1249	4.580891102	5.658321157	6.723639215	5.070407071	7.686426516	4.894793519	5.14325088	5.988151087	4.894793519	5.499321072	5.60685557	4.364651376	4.201790486	4.383879112	5.634002696	5.094384984	5.578543156	4.966195151	5.169047964	5.578543156	6.599441586	8.439651511	5.194192039	5.685799209	5.467148824	6.439446488	5.685799209	5.777704659	5.547673717	7.089185559	5.467148824	5.865107083	5.719734162	7.797057919	6.79075523	5.658321157	5.804651772	5.301977962	5.60685557	5.834471577	5.634002696	5.384796305	4.869774331	6.373395268	6.503116011	5.719734162	6.955287565	5.384796305	7.509384101
hsa-miR-185	5.433487039	5.858740932	4.724420513	5.680175872	6.430701035	6.009658868	6.46244142	5.494470254	5.888446495	6.066675031	5.115512927	5.918277395	5.520269836	5.918277395	7.85945351	6.280972402	6.881570231	6.160521055	5.628593936	5.19060527	6.039295713	2.480214965	4.991803096	6.189585122	7.045035754	5.981275204	5.858740932	6.523485804	6.337342617	6.337342617	5.494470254	8.061891827	7.356494447	5.771700588	5.542622589	5.858740932	6.881570231	7.011963017	5.948238375	5.948238375	5.433487039	5.858740932	6.713716444	6.102732155	5.352673402	6.309616806	3.546689482	5.858740932	5.520269836
hsa-miR-135a	2.397458744	-3.328505156	-2.991591887	4.726202747	-3.242431315	3.886038919	0.148835556	3.76573937	-1.346573493	-3.115121103	-3.357223046	3.364524276	4.002387693	1.83623441	-3.161320677	-3.151877879	-3.092542473	3.342304026	-3.242431315	1.054806419	-3.232603371	-3.056743928	2.549185259	-2.977722083	-3.062899173	-2.977722083	-3.146914203	-3.161320677	-3.115121103	-3.248462277	-3.262643168	-2.366652812	-3.146914203	-2.998450176	-3.126020211	-2.456918618	-2.545431971	-3.131350021	-2.765113335	-2.481246484	-3.050497787	-2.984678739	-3.1205961	-3.187451221	-3.199519577	-3.018360495	-3.161320677	0.508211343	-3.126020211
hsa-miR-16-2*	-2.886141412	-1.765820719	-2.87869304	-2.886141412	-0.719191251	-1.84805595	-3.151114568	-3.067931008	-1.765820719	-3.012850648	-2.611840584	-1.861848331	-3.272556836	-2.416472372	1.305176248	-3.05276996	-2.988329365	-2.722303822	-3.151114568	-3.136687263	-3.140441033	-2.94945073	-3.100218178	-2.863629885	-2.95613557	-2.863629885	-3.047379212	-3.063025211	-3.012850648	-0.719191251	-3.173065439	-2.199984515	0.610271956	-2.886141412	-3.02468751	-2.298016746	-2.394145744	-3.030475895	-2.632728385	-2.32443777	-2.942667174	-2.871185088	-3.018796711	-3.091404014	-3.104510725	-2.907764805	-3.063025211	-3.187530443	-3.02468751
hsa-miR-885-5p	-2.900944582	-3.245195528	4.260135305	-2.900944582	3.941347278	-1.38841371	1.881995627	-3.075531723	0.803278073	-3.022633632	2.245284668	-3.248078638	-0.779096673	2.973987819	-3.070820292	-3.060971351	4.749338966	-2.743598194	-3.155419573	-3.141563873	1.124314186	-2.961745602	-3.106539684	-2.879324956	2.861124391	4.846325311	-3.055794183	-3.070820292	-3.022633632	0.94636859	-3.176500756	-2.241973039	-3.055794183	4.504061713	-3.034001521	-2.336121259	4.650305687	-3.039560571	-2.657571712	-2.361495489	2.45915876	-2.886580824	-3.028344114	-3.098074734	-3.110662161	-2.921711262	-3.070820292	-3.19039266	3.941347278
hsa-miR-564	-2.497083255	3.797956248	4.95065102	-2.497083255	3.868771695	3.085721082	3.416390037	2.726065209	2.954150238	-2.616708771	4.999237357	1.43766459	1.934503693	3.191041181	1.361217555	-2.65439638	2.224952617	-2.342405057	3.259964369	3.65987499	4.292598479	5.560514064	2.954150238	4.027027945	-2.563164367	-2.475830242	3.167275823	3.723115578	-2.616708771	3.145732453	-2.767966703	-1.849286177	-2.649307004	-2.497083255	-2.627883889	-1.941837885	-2.032592761	-2.633348672	-2.257837363	-1.966781834	-2.550448926	-2.482963069	-2.622322417	-2.690870585	3.743567639	-2.517497785	2.859079687	1.022596657	2.975132
hsa-miR-1226*	-2.584908417	3.795770012	4.883496414	-2.584908417	4.2276063	1.998893318	3.54912174	3.451375183	-1.157572393	-2.704088455	4.787819128	2.119542919	1.949090718	1.949090718	-2.751281593	3.832579886	4.667419865	-2.43080623	3.7761116	4.363586689	5.305870016	6.100418196	3.256448927	-2.563734548	-2.650743447	4.643493925	4.158348475	3.150700358	-2.704088455	4.787819128	-2.854783113	-1.939523691	-2.736565295	5.495658215	4.858047482	-2.031730743	-2.122147653	-2.720666391	-2.34655346	-2.056581801	-2.638075358	-2.570840814	-2.709681197	3.7761116	3.612126825	-2.605246925	4.40833674	-0.293908127	4.40833674
hsa-miR-563	-2.860835944	-3.198483432	2.040043985	-2.860835944	3.547320901	0.650878763	2.769209801	-3.032074136	1.65790952	3.509511514	1.987291493	0.027089367	-1.315117993	-1.875906419	3.345286281	-3.017793062	-2.957092719	-2.70650779	-3.110429568	2.790704417	0.988733346	1.51048789	-0.376079274	-2.839631027	3.206807096	2.749957014	1.56072211	2.727855908	3.403134048	3.261505815	2.212573727	-2.214504862	3.039254873	3.913480414	1.850513734	-2.306847121	-2.397396614	2.618967912	-2.622131477	-2.33173462	2.085064591	3.776282233	3.797271665	0.236256925	3.282188809	1.830357404	1.60686842	2.749957014	3.490612771
hsa-miR-198	-2.67324732	1.686777916	3.788801062	2.885438117	1.761001564	-0.454635767	2.426495898	3.018312803	0.796824787	2.703677408	4.385606676	0.017984834	-0.358776813	0.098771157	-2.842262904	3.153456779	2.8439425	-2.516697618	3.769630273	1.481771118	4.739399986	3.861444845	2.085475589	3.481739226	-2.74012797	3.906742701	2.426495898	2.926248531	-2.794320226	2.590282005	1.481771118	-2.017612326	-2.827312876	-2.67324732	5.263952465	-2.111283848	-2.203136798	3.153456779	-2.431106711	-2.136529602	-2.727258681	2.8439425	-2.800001794	2.703677408	1.761001564	2.865178127	3.037842733	2.343849277	2.426495898
hsa-miR-551b	7.390976246	3.369632973	-2.954620846	2.867730409	-3.218207563	4.921567459	7.431792313	2.505471326	1.627350461	3.855749119	-2.755489668	3.413034688	3.544951539	3.224483547	5.101196102	3.32697629	1.679779333	2.867730409	-0.2366516	7.841875796	-3.207880178	2.222924449	6.767952943	2.547489623	6.127063273	-2.940046199	5.913146741	5.239384107	1.375058299	2.505471326	0.598506142	-2.297923291	2.505471326	-2.961827663	-3.095880618	-2.392776271	3.877309239	3.270790351	4.252857549	4.206285073	4.974606093	2.482915013	2.438399526	0.992408726	0.874261616	3.247670195	-3.132975002	1.627350461	1.679779333
hsa-miR-425*	2.965987029	2.249273817	4.48038581	3.97669413	4.39991613	3.23684813	3.561462738	3.544756648	3.109419313	4.08996307	3.505533005	3.012322474	1.746839891	1.872557506	3.876281805	4.210864715	4.019033817	4.210864715	2.875478875	3.427838982	3.012322474	4.189537664	2.82844272	2.785414807	3.854247702	4.109822053	3.657552408	3.657552408	4.189537664	3.761498787	3.449070792	-2.357014501	4.019033817	4.827699087	3.57904834	-2.453094808	5.363636105	3.898120897	3.505533005	5.565319225	4.210864715	4.726095858	4.631269882	3.526083938	3.97669413	4.48038581	3.876281805	3.657552408	4.376914323
hsa-miR-135a*	2.861812411	4.382683957	6.144238595	2.682395653	5.649255473	3.031630656	3.071885564	3.071885564	3.601085343	3.4384228	5.591046692	3.163246604	3.225240571	3.676913049	4.267292557	3.639923603	4.520890859	3.031630656	4.619134786	3.659605175	5.16921207	7.208884027	3.71304591	4.805536426	3.601085343	4.782949862	4.995472231	4.852431134	3.414208811	6.288684583	3.763334458	-1.872828132	3.730775242	5.843799497	3.317431909	-1.964054294	4.024630268	3.557429618	3.460722879	-1.98864099	3.61976446	4.118581806	3.317431909	4.520890859	5.675956245	3.4384228	5.760278108	3.896867471	5.788914392
hsa-miR-191*	4.421067509	3.294579822	4.880330474	4.345230574	4.956622779	3.524334099	4.123643944	3.826286542	3.6329576	4.856737691	3.80873489	3.598765034	2.813889412	2.656466411	4.52106965	4.589076185	4.325980532	4.443298078	3.145622306	4.123643944	3.740971511	5.238045379	3.461324946	4.325980532	4.611309089	4.464921585	4.162930707	4.280387199	4.542471116	4.589076185	3.706978898	-2.087076117	4.443298078	5.056560701	4.666894657	-2.179934901	5.621151094	4.421067509	4.735422433	5.711784115	4.687816428	5.131310297	4.880330474	4.053896595	4.542471116	4.784169974	4.542471116	4.011558567	4.735422433
hsa-miR-425	5.303165139	4.261484213	3.325179478	3.606769356	4.943116108	4.800448833	5.629383285	4.561073648	4.326531103	4.995021521	4.539877934	4.584937052	4.919267641	4.824529252	6.196116525	5.330547719	5.863995406	4.326531103	4.281898017	5.519672473	5.578353353	3.552724915	5.629383285	5.497416737	5.519672473	5.118673065	5.358173814	5.956421213	4.539877934	5.276056527	5.629383285	5.578353353	5.719144968	4.847511488	5.198400582	5.198400582	5.070220818	5.719144968	4.895684854	4.943116108	4.185182109	4.243163857	5.439829222	5.439829222	5.303165139	5.070220818	5.439829222	5.118673065	5.094416586
hsa-let-7g	10.78231949	10.38740124	10.15999489	10.11136215	10.7115199	10.38740124	11.02950562	10.22268211	10.38740124	10.32990446	10.274602	10.38740124	10.7115199	10.63472518	10.78231949	10.56643119	10.63472518	10.44438629	10.15999489	10.85639659	9.890419284	10.00273185	10.94597373	10.49860748	11.12900783	10.15999489	10.78231949	10.38740124	10.7115199	10.49860748	10.63472518	10.56643119	10.32990446	10.56643119	10.11136215	10.11136215	10.44438629	10.78231949	10.49860748	10.38740124	10.32990446	10.38740124	10.56643119	10.38740124	10.22268211	10.32990446	10.44438629	10.32990446	10.63472518
hsa-miR-1224-5p	6.276182955	7.001677728	8.268153361	6.550243528	8.268153361	6.367973581	6.484762398	6.737162486	6.308756362	6.611557336	8.353926218	6.39674441	6.246990611	6.484762398	6.188946655	6.767994811	7.409824009	6.802627576	6.802627576	7.304382752	8.031684032	9.472662595	6.802627576	7.168266267	7.001677728	7.623125081	6.518363054	7.448242535	6.802627576	8.115738166	6.933119325	7.728306294	6.737162486	8.231688814	6.708315929	6.9712222	7.376204203	6.678398571	6.611557336	6.869760546	7.238532019	6.678398571	6.424592591	7.271663137	8.073079215	7.168266267	7.304382752	6.835893333	8.115738166
hsa-miR-1280	6.540902702	7.216183264	7.670369484	6.855665995	7.707178308	6.241880271	6.855665995	7.358650384	6.507594845	6.822690119	7.119642613	6.699543656	6.788359147	6.633284881	7.887023774	7.020005731	7.707178308	7.424595392	5.793634036	7.119642613	7.670369484	7.707178308	7.152571849	7.495517113	7.119642613	7.320072959	6.359974567	7.391268551	7.052377876	7.963455881	6.633284881	7.636037741	6.922217433	7.777328717	6.391823735	7.052377876	7.462679135	6.572505367	6.30083298	7.462679135	6.989815595	6.729200311	6.540902702	6.729200311	6.788359147	6.633284881	6.475410516	6.507594845	7.287638465
hsa-miR-15b	8.905618361	8.957383559	9.780669044	8.641140887	9.670981779	8.957383559	9.221057323	8.905618361	9.000506177	9.61635502	9.273713079	9.830603079	8.957383559	9.273713079	9.887425074	9.947438357	9.830603079	9.780669044	9.318586881	9.000506177	10.39350324	7.648383013	8.514483469	10.05623556	9.730193314	9.03960632	8.727896415	9.830603079	10.05623556	9.566020602	9.000506177	9.515428095	10.39350324	8.771721666	8.957383559	9.35923262	10.50674488	10.57580996	9.887425074	9.887425074	9.460942648	9.730193314	10.05623556	9.460942648	9.947438357	9.887425074	10.3349541	9.176334154	9.134602082
hsa-miR-16	9.746564923	11.16556563	10.74028342	10.46816257	10.46816257	11.47430525	10.17846172	10.52339604	11.26614799	10.8124048	10.66205498	10.66205498	10.41011363	11.72942824	11.36860537	10.97911438	10.35154341	10.66205498	10.97911438	10.07272453	10.88786488	10.12892104	9.96388817	11.36860537	10.74028342	10.74028342	10.59248598	10.74028342	10.59248598	10.59248598	10.29520849	10.88786488	12.46297789	9.746564923	10.8124048	11.36860537	11.8828203	12.05531495	11.36860537	11.16556563	11.36860537	11.16556563	11.72942824	10.74028342	10.88786488	11.36860537	10.97911438	10.8124048	10.01826267
hsa-miR-26a	9.819266652	9.446935184	9.392892743	9.768971811	9.501814323	9.501814323	9.552772395	9.876499223	9.344490235	9.258352759	9.068563472	9.658491984	9.768971811	9.876499223	9.022554427	9.446935184	9.991693821	9.718131362	9.768971811	9.718131362	7.878714494	7.58614538	9.552772395	8.939737553	9.552772395	8.621209822	8.98317176	9.552772395	8.797405842	9.344490235	9.603470512	9.205316531	9.303550804	8.98317176	9.446935184	9.446935184	8.277117556	9.118236595	9.205316531	8.939737553	9.068563472	9.118236595	9.022554427	8.752734131	8.664597573	9.118236595	8.621209822	9.392892743	10.21728818
hsa-miR-28-5p	7.091051262	6.414247267	5.430045452	7.025623173	5.734680995	7.091051262	7.830656317	6.728996651	7.025623173	7.368283134	6.664173267	6.926095665	7.058516261	6.958432274	7.431813458	7.330241196	5.937878366	6.926095665	6.858209288	7.122057848	7.122057848	4.652822678	7.431813458	6.858209288	6.858209288	6.664173267	7.330241196	7.193434611	7.682587316	5.402942497	7.541451439	7.058516261	6.926095665	6.414247267	6.989953081	7.431813458	7.471343864	7.368283134	7.471343864	7.225833501	7.612513913	7.541451439	7.471343864	7.058516261	7.122057848	7.368283134	3.441408942	7.193434611	6.028763462
hsa-miR-720	12.9466554	12.9466554	14.3480599	13.81288167	12.9466554	14.3480599	12.9466554	13.36143417	13.36143417	13.36143417	13.36143417	13.81288167	13.36143417	12.9466554	12.38835595	12.9466554	14.3480599	13.36143417	12.38835595	13.81288167	13.36143417	14.8234042	13.36143417	13.36143417	14.3480599	14.8234042	13.36143417	13.36143417	13.81288167	12.62610755	13.81288167	14.3480599	13.81288167	14.3480599	12.9466554	14.3480599	14.8234042	13.36143417	12.9466554	13.81288167	14.3480599	13.36143417	13.36143417	13.81288167	13.36143417	13.81288167	12.9466554	14.3480599	13.36143417
hsa-miR-218	4.924106904	3.006706267	-2.763306399	-2.770340484	5.152316162	4.185676088	4.533729046	4.533729046	3.773233068	3.636115456	2.454379924	2.587434433	4.82410755	3.526593556	-2.937385797	2.188270129	7.444819894	-2.615615735	4.409947772	5.858807323	-3.010495659	-2.830128463	5.289681826	-2.749081075	-2.836441484	3.773233068	4.752477261	-2.937385797	-2.890002002	5.798877809	4.465927003	-2.122348448	-2.922610046	-2.770340484	-2.901180484	-2.21492801	-2.305710199	-2.906646912	3.509726788	-2.239879465	2.682533596	-2.756216049	1.781975702	6.471355078	-2.976563837	3.472188578	-2.937385797	3.980587637	6.4353789
hsa-miR-95	5.016179249	3.571408326	-3.041090481	2.797010774	-3.302963338	3.344196338	4.658154708	2.566387759	2.813581074	4.58451053	-0.816263556	3.199663248	3.472846686	4.216021846	3.823483071	4.260526448	-3.146481482	3.633087741	3.51046663	4.759521479	-3.292703102	-3.109108301	4.073254701	3.326317378	-3.115534291	2.87762058	2.655067947	3.199663248	4.860941869	-3.309259578	3.416221207	-2.388662821	2.4053999	-3.048250439	2.102790034	4.706262395	-2.575305764	2.87762058	3.800438296	4.836580041	2.63616639	3.399835756	3.381521431	3.242042574	4.658154708	-3.069036533	2.197104578	3.472846686	-3.181431772
hsa-miR-1305	5.424920485	6.067261796	6.78931997	5.506387155	5.948723304	5.533304885	6.067261796	5.294160029	5.268783978	6.067261796	7.596299683	5.644526852	5.294160029	5.696971875	5.533304885	5.97885881	5.451814315	5.268783978	5.775447824	5.835858511	6.037667206	8.724647709	6.1572056	6.543824457	6.1572056	5.835858511	6.247171584	6.856093456	5.197129049	5.318893729	5.751526264	6.424220958	5.948723304	6.364330059	5.558805314	5.024381675	6.510780543	5.644526852	5.892882876	-1.914014857	6.635474567	5.948723304	5.220715619	5.751526264	6.951708473	5.751526264	7.11797823	5.666606255	6.1572056
hsa-miR-572	5.750433401	6.823969544	7.756553545	5.812320159	7.756553545	5.698570798	6.326414202	5.988873761	5.725927343	6.955434722	6.698813829	5.750433401	5.282723894	5.590206757	6.443114533	6.049377535	6.082807708	6.082807708	6.14151902	6.019059834	6.631473979	8.956986743	5.812320159	6.415058613	5.590206757	6.326414202	6.049377535	5.841659753	5.31241822	6.993821834	6.169224323	6.169224323	5.988873761	7.685479611	6.415058613	5.590206757	6.019059834	5.336116583	6.386073163	6.326414202	5.698570798	5.528497463	4.858906302	6.537584496	6.503733189	5.958814517	7.159233611	6.20571075	6.415058613
hsa-miR-574-3p	5.509378661	5.478428493	4.895429251	5.765976383	5.368552351	5.709061009	5.397693013	5.259501742	5.368552351	5.680130044	5.098812562	5.920057794	5.564983239	5.177144916	4.798756273	5.342561031	6.372533417	5.650938908	5.177144916	5.023954325	5.709061009	2.467138649	5.796692007	5.537765118	6.30630946	5.455924055	5.023954325	4.798756273	5.826599151	5.429949397	6.338853398	5.342561031	5.920057794	5.616915209	6.129781297	6.129781297	5.564983239	5.509378661	5.920057794	5.564983239	5.856632483	5.564983239	5.287190316	6.338853398	6.162431642	5.709061009	2.847164618	5.650938908	5.429949397
hsa-miR-574-5p	7.474745055	7.338591566	9.285816422	7.133586946	8.140754881	6.934104834	7.8642115	7.58045889	6.805424293	7.371039753	7.371039753	6.971678846	6.376803237	6.257499495	6.257499495	7.267949704	7.54471453	7.794152872	6.617006083	6.971678846	8.214650353	10.35285365	6.405174731	7.033915103	7.371039753	7.50534691	6.017563821	6.971678846	7.442078203	7.196866869	7.235278441	7.267949704	6.137429132	7.065306107	6.971678846	6.805424293	7.033915103	6.934104834	6.459954432	6.934104834	6.286286653	6.200261181	6.164547593	5.928376673	7.033915103	6.652557662	6.556543302	6.587906985	6.652557662
hsa-miR-575	5.886591902	6.992435378	7.901583186	6.154539648	7.54084165	5.716194276	6.796422632	6.335311582	5.796015198	6.767567844	7.717281418	5.972260387	5.575659726	6.275823671	6.394990085	6.796422632	6.543950534	6.032757559	7.754424412	6.577560776	8.413647632	9.155340607	6.032757559	6.767567844	6.062728669	7.54084165	6.992435378	6.929058523	6.211823796	7.54084165	6.248050393	6.992435378	6.09283047	7.787849216	7.435646669	6.126022577	6.367894283	6.09283047	6.706843908	6.30611091	6.18431579	6.577560776	6.09283047	7.571883088	7.030549124	6.154539648	7.825211681	6.427128396	7.507705554
hsa-miR-886-5p	-2.907088096	-3.265356377	-2.899643556	-2.907088096	-3.171924892	-3.282002331	-3.171924892	-3.08878414	-2.311500196	-3.033732125	-2.600933439	-1.958636829	-3.293304663	-2.771724377	-3.083880867	-3.073630893	-3.009223461	-2.743334819	-3.171924892	-3.157505011	-3.161256849	-2.970364833	-3.121054694	-2.884588153	-2.977046233	-2.884588153	-3.068242919	-3.083880867	-3.033732125	-3.178471384	-3.193864466	-2.221284308	-3.068242919	-2.907088096	-3.045562895	-2.31926609	-2.415345618	-3.051348301	-2.65380548	-2.345673517	-2.963584768	-2.892139469	-3.039675128	-3.112245065	-3.125345032	-2.928700361	-3.083880867	-3.208322027	-3.045562895
hsa-miR-584	-2.765555123	-0.728702858	-2.757922996	-2.765555123	-0.223851213	-1.164848417	-3.037065261	-2.951829533	-3.144614776	-2.895390321	-1.164848417	-3.13592714	-3.161503553	-3.166331339	-2.946802708	-2.936294456	-2.870264089	-2.597675601	-3.037065261	-3.022282029	-3.026128406	-2.830426304	-2.984913239	-2.742488228	-2.837276061	-2.742488228	-2.930770716	-2.946802708	-2.895390321	0.301477575	-3.059557667	-2.062470491	-2.930770716	-2.765555123	-2.907519202	-2.162921212	-2.261421747	-2.913450389	-2.505890306	-2.189994052	-2.823475395	-2.750229821	-2.901483075	-2.975881626	-2.989311684	-2.787711972	-2.946802708	-3.074379529	-2.907519202
hsa-miR-1229	-2.744934426	-1.70812895	2.834870269	-2.744934426	1.411053828	-0.96605308	-3.007674074	-2.925191684	-2.023326751	1.387681918	-0.73610181	-3.103342455	-3.128092682	-3.132764518	1.186312694	1.227329042	-2.846261017	-2.582477854	-3.007674074	-2.993368379	-2.997090508	-2.807710098	-2.957206699	-2.722612653	-2.81433859	-2.722612653	-2.904813122	-2.920327238	-2.870575606	-3.014168727	-3.029439916	-2.064561275	-2.904813122	-2.744934426	-2.882312693	-2.161767174	-2.257085882	1.779601534	-2.493657465	-2.18796549	-2.800983722	-2.730104172	-2.876471549	-2.948466831	-2.961463063	-2.766375551	-2.920327238	-3.043782993	-2.882312693
hsa-miR-340	-2.914903921	2.583017931	-2.907811725	3.562796422	-3.16720622	3.434050914	3.682727987	3.794242521	3.315857822	-3.035553997	-3.285913009	3.682727987	4.164600097	3.195834805	4.001839143	1.985837045	-3.012205307	-2.758900945	-3.16720622	-3.15346882	-3.157043087	-2.975185825	-3.118743664	-2.893468881	3.524576715	-2.893468881	-3.068431426	-3.083329243	1.847574927	-3.173442873	-3.188107413	-2.261558634	-3.068431426	-2.914903921	-3.046824828	-2.354903023	-2.44643519	-3.052336416	-2.673608952	-2.38006061	-2.968726655	-2.9006628	-3.041215723	-3.110350988	-3.122830945	-2.935493296	-3.083329243	-3.20188071	-3.046824828
hsa-miR-378*	-2.923014713	2.483116057	-2.915917143	-2.923014713	-3.17550821	3.661960145	0.971280318	1.82268268	3.593790776	-3.04375622	-2.186555502	2.461406752	3.192354799	1.648231233	2.080349152	-3.081795418	-3.020389835	-2.766893517	-3.17550821	-3.161760399	-3.165337375	-2.9833423	0.971280318	-2.90156343	4.322078238	-2.90156343	-3.076658563	-3.09156767	4.116517878	0.705992147	-3.196425242	-2.269174314	-3.076658563	-2.923014713	-3.055035591	-2.36258944	-2.454190972	-3.060551356	-2.681536889	-2.387766092	-2.976878235	-2.9087628	-3.049422236	-3.118609892	3.81244929	-2.943619691	-3.09156767	1.82268268	-3.055035591
hsa-miR-143*	-2.948704177	3.309614983	-2.941629112	2.44028387	-3.200397022	3.722880885	-3.200397022	2.44028387	3.882587944	2.950419704	-3.318817066	2.686991678	3.841553255	3.722880885	-3.116722655	-3.106981392	-3.045770524	3.225129877	3.74423585	-3.186692805	1.459384918	-3.008840465	-3.152051531	-2.927320915	-3.015190265	-2.927320915	-3.101860825	-3.116722655	2.617757526	-3.206618609	4.49693398	-2.296937091	2.709278667	-2.948704177	2.709278667	-2.390056	-2.481367065	2.535937059	3.513348826	-2.415152817	2.709278667	2.709278667	1.680427836	-3.143679128	2.038794129	3.547436663	-3.116722655	3.456163749	-3.080306419
hsa-miR-887	-2.490469099	-0.278825605	3.742491195	-2.490469099	-0.597044987	-1.645036626	-0.426413138	-2.663626704	-1.523485687	-2.611161747	3.301515626	-1.916580408	-1.988076103	-0.717437645	-2.658953851	-2.649185554	-2.587804818	-2.334411077	3.574814932	-2.729118177	3.317934897	4.975831657	1.183423034	-2.469026496	-2.557139695	-2.469026496	-2.644050777	1.479379094	-2.611161747	-0.781651171	-0.523452291	-1.836893277	1.702505841	-2.490469099	-2.622436555	-1.930270603	-2.021835067	-2.627950087	-2.249088988	-1.955437066	-2.544310825	-2.476222953	-2.616825471	-2.685985131	-0.024477803	-2.511065739	0.526710593	-0.881791894	-2.622436555
hsa-miR-582-5p	-3.0293605	-1.672011369	3.566325449	2.363819241	6.028888559	3.883636509	-3.282264701	4.041575343	5.784071748	5.996484974	7.908523239	5.75404983	3.695791546	3.425482414	2.854431334	6.180562626	7.550116374	2.774393932	4.106913318	-3.268494528	3.695791546	-3.089786215	-3.233686531	-3.007874324	-3.096166574	-3.007874324	-3.183254266	-3.198187624	6.432326682	5.312086302	3.717059379	6.085991196	1.883071866	-3.0293605	-3.161596122	-2.468023642	-2.559774171	3.372938297	-2.787489888	-2.493241245	3.498045196	-3.015085404	-3.155973636	-3.225273833	3.883636509	-3.049998994	-3.198187624	2.614691692	5.661481031
hsa-miR-1271	-2.946836096	2.679582699	-2.93982456	3.313098563	-3.196268929	3.686006361	0.562616318	-3.117963974	3.313098563	1.995878224	-2.347864349	2.189785421	3.419407499	3.645098002	-3.113345895	-3.1036921	-3.043030861	-2.792607362	-3.196268929	0.562616318	2.307062367	-3.006432406	2.660342315	3.275680693	2.899318087	-2.92564484	-3.098617513	-3.113345895	3.596001396	-3.202434651	1.995878224	-2.300921389	2.638255446	-2.946836096	-3.077256649	-2.39320416	-2.48369532	4.311447694	-2.708285406	-2.418075626	3.400520931	3.910316024	2.998023989	2.793482678	-3.152398339	3.383630392	4.210433622	2.529437597	-3.077256649
hsa-miR-340*	3.147355597	0.830739149	-3.015660128	3.170724207	-3.27252665	2.46260543	4.008062189	1.830296762	2.46260543	3.105786455	-1.475418133	3.147355597	3.147355597	2.009723077	4.488362149	2.833094811	-3.119036325	3.12649015	1.403300421	1.522509101	-3.262462563	-3.082377622	2.122394125	-3.001457065	3.373747328	2.745323096	3.005906784	2.789900413	3.425724979	-3.278702522	1.127963815	-2.375705206	-3.174714482	-3.022683206	-3.153318455	-2.468139891	-2.558780016	2.442612953	-2.783739818	-2.4930523	2.193861083	2.612997698	2.745323096	2.658249137	2.42165772	3.264396818	3.493178875	1.57243465	-3.153318455
hsa-miR-145*	3.377460417	4.666223245	-2.89725304	4.278719196	0.650190607	5.37457762	0.11577134	4.811221297	5.260635839	4.569237026	-0.935417042	4.763015152	5.428305131	5.204982437	-3.073003945	3.453042446	-3.001785435	4.159132547	5.316049289	-3.143236787	2.056298757	-2.964716727	1.091843436	2.622067439	-2.971090366	-2.882891124	2.101868457	-3.073003945	3.116890765	0.558196808	4.811221297	-2.250140619	3.116890765	-2.904354666	4.021585669	4.666223245	-2.435263007	3.616174963	4.964993594	-2.368800167	4.40139536	4.300736588	3.191661362	-3.100061621	3.016916594	4.739267454	-3.073003945	4.40139536	2.683005485
hsa-miR-378	-2.598965788	5.152498483	5.413931896	4.380519664	4.619901392	5.386432928	5.176797095	4.928842534	5.333002362	4.135729072	5.413931896	4.953755378	5.128622488	4.564056768	4.977220659	3.702581195	-2.695237872	4.135729072	4.060200756	1.175147975	3.810210238	4.060200756	4.340324367	4.113143865	5.634598749	3.053473418	4.018027761	4.905762612	5.555713398	4.498684141	0.220942014	-1.952531911	3.628552508	-2.598965788	-2.72949117	-2.044888857	-2.135452751	-2.734944454	-2.360223357	-2.069780314	3.400039895	3.545035978	3.82895492	2.990614914	5.152498483	3.888681294	3.928873107	4.32192614	2.765375045
hsa-miR-874	4.668105088	4.999862122	6.057771194	4.811262906	6.947875663	4.30851308	4.622515398	4.764694088	4.525503032	4.787183972	5.65387806	4.482359594	4.346771154	4.622515398	4.999862122	4.882732833	7.014313552	4.744228137	4.764694088	5.173261284	6.40978935	6.753581853	4.953013852	5.35548574	4.882732833	5.627291578	4.811262906	5.409818296	4.953013852	7.415951653	5.149302945	7.385567633	5.490470066	7.594626994	3.717023179	-1.953430301	4.212813167	4.999862122	4.689853606	-1.977911756	4.85894839	4.482359594	4.346771154	5.149302945	5.252008859	4.976306779	6.120155982	5.101921851	6.979043215
hsa-miR-143	5.94453871	6.956871615	5.672125999	6.824022457	5.450847779	7.552588097	4.578295008	7.025525835	7.774045522	7.336778	5.257056918	6.989078899	7.924975629	8.050995708	3.034288894	6.956871615	4.314550837	7.230096455	8.128703631	3.789138011	6.499265668	2.400935168	5.339308709	6.367985884	5.174610481	6.367985884	6.160266385	4.248160191	6.756096272	4.679711635	7.736878323	-2.147511048	6.756096272	5.339308709	7.336778	6.989078899	6.756096272	6.989078899	7.587629028	6.467086416	6.956871615	7.336778	6.467086416	5.592233581	6.037073757	7.269470771	2.724132321	7.552588097	5.853588873
hsa-miR-146a	7.844600621	6.150581866	5.209143662	6.357916319	4.131664905	6.768136524	7.882728761	6.544389885	6.514958734	6.514958734	5.399295214	7.202761508	7.130867539	6.330141298	8.08552638	7.06686552	5.158323497	6.903109866	5.93810731	6.640894281	2.201541409	7.587842676	5.316673577	6.768136524	6.580347148	3.707933482	6.99780552	6.865107091	6.242384406	4.316409138	4.27743708	-2.008837847	5.699583188	4.789569387	5.6479097	6.05934042	5.05862125	6.640894281	6.61105552	6.05934042	5.426594561	6.150581866	5.620827053	7.805827326	5.968121467	6.242384406	-2.823446653	5.426594561	4.62130938
hsa-miR-145	8.46762482	9.1685991	8.505649882	8.679346475	7.328152193	9.305679363	7.018734418	9.1685991	9.353353803	8.505649882	7.152862574	8.814042505	9.773314226	9.889223589	5.078661419	8.549934895	6.172107345	9.26535574	10.16534875	5.83912733	9.22083756	6.502006646	7.608388181	8.293879549	6.955529653	8.101723403	7.900884131	6.435841889	8.427927192	6.820002403	9.406583341	6.820002403	8.814042505	8.340260623	9.22083756	8.382319119	7.827591792	7.751130146	9.124230361	7.827591792	8.178640478	8.46762482	7.790802851	7.466424475	8.142798609	8.98858609	4.764749525	9.460636993	7.751130146
hsa-miR-103	9.523246107	8.690703874	8.228938612	8.912459516	8.520698063	9.228403781	9.326089573	9.007499333	8.690703874	9.366800423	8.870442389	9.007499333	9.281143887	9.046662111	9.838925972	9.183608971	8.434573174	9.092414269	8.964307637	8.778348331	8.345284321	7.874518814	9.366800423	9.679048974	9.46867338	9.326089573	9.281143887	9.788911947	9.141810048	8.60379856	9.326089573	9.679048974	9.573919659	8.690703874	8.822770622	8.964307637	9.41493268	9.573919659	8.822770622	8.822770622	9.007499333	9.046662111	9.46867338	9.228403781	9.281143887	9.183608971	9.007499333	9.326089573	8.60379856
hsa-miR-1274a	6.881911993	7.599691787	9.033343637	7.452229943	7.982564949	7.377804943	7.484511646	7.234082835	7.526040299	8.232751362	10.25568135	7.484511646	7.126524045	7.126524045	7.982564949	7.827384976	7.903515867	7.827384976	7.308602488	6.816002904	7.903515867	10.18989998	7.159098002	7.526040299	7.982564949	8.895269408	7.599691787	8.024696009	7.484511646	6.816002904	7.709106742	7.747962032	7.747962032	8.067757426	6.584909662	7.092344411	7.709106742	6.780772471	7.199618127	7.092344411	7.563746799	7.484511646	7.268119476	7.747962032	8.852040121	7.635719395	7.982564949	7.268119476	8.192029491
hsa-miR-886-3p	7.198482734	5.465277056	7.346504317	7.708620536	7.238600948	7.098178187	6.924046074	7.415020367	7.935516877	7.599117906	8.647593403	7.743036054	6.893055857	8.098129359	7.454588907	7.599117906	7.306422847	8.013781887	7.488707161	7.272723808	7.743036054	9.429274816	7.743036054	9.193638254	7.520668669	7.822306398	7.238600948	8.518367878	8.098129359	6.994656694	7.306422847	6.428828975	7.634706363	5.438570795	6.753978747	8.518367878	7.89547776	8.603017721	7.781505947	6.722223492	7.561785409	7.561785409	6.893055857	8.261486754	8.299042825	8.87463292	3.346840904	7.974889777	7.415020367
hsa-miR-1236	-2.925342448	-3.263551474	-2.918314725	-2.925342448	-0.144614444	-2.515604844	-3.175351169	-3.096865424	-3.274383627	-3.044895743	-3.292978842	-3.266383983	-3.289934949	-3.294380413	-3.092236683	-3.0825606	-3.021759307	-2.770757633	-3.175351169	-3.16173865	-3.165280424	-2.985076354	-3.127329167	-2.904102266	-2.991383665	-2.904102266	-3.077474296	-3.092236683	-3.044895743	-0.188116136	-3.196062358	-2.277936461	-3.077474296	2.223138442	0.667951531	4.662237102	-2.461132378	-3.061525599	-2.686240995	-2.395361183	-2.978675901	-2.911230787	-3.050506001	-3.119012785	-3.131379291	-2.945744654	-3.092236683	-3.209710447	1.177525512
hsa-miR-877*	-2.807442383	-1.028379724	3.349084269	-2.807442383	1.274772106	0.009335365	0.981813726	-2.981189007	-0.101270986	1.098518429	0.009335365	-2.199304656	-2.646257341	-3.181264607	0.663498009	-2.966698733	-2.905109203	-2.650853509	-0.588275686	-3.046903257	-3.050490948	4.561913899	-3.012047685	2.340286586	2.314011313	-2.78592684	-2.961546489	-2.976500258	-2.928545584	-3.066952327	-3.081671943	-2.151643335	3.470407387	2.844324038	-2.939858744	-2.245338296	-2.337214229	-2.945391031	-2.565241186	-2.270590367	-2.861467258	2.388519397	-2.934228573	-3.003623489	2.111704242	-2.828109085	-2.976500258	-3.095496968	-2.939858744
hsa-miR-877	-2.610621852	1.779687499	3.944526169	-2.610621852	0.992286555	-2.170504268	-0.398455318	-2.782603765	-2.960596946	-2.73049503	3.538310439	-1.88654671	-2.160989464	-2.418047966	-2.777962639	0.697157427	1.503223982	-2.45562342	1.629805793	0.053942542	3.844189976	5.764634652	0.133928343	-2.589324838	-2.676839772	2.458814232	0.825064872	2.100946269	-2.73049503	1.949746607	-2.882066115	-1.961483627	-2.763160752	3.41348059	-2.741693285	-2.054226947	-2.145169714	1.332272178	-2.370880645	-2.079222537	-2.664098007	-2.596472433	-2.736120299	-2.804810384	1.706199342	-2.631078646	2.532565552	-2.895750722	1.179280865
hsa-miR-133b	2.935521396	1.321596717	-2.857366457	-2.864536804	2.91128837	-0.153151211	-3.119619321	2.715363445	3.666023168	3.024421245	-3.239634186	2.485040828	4.827594544	4.603620517	-3.03481807	2.869644879	-2.962910392	3.574565391	5.004165859	-3.105730543	3.478066219	-2.925482978	2.293978409	4.037118565	-2.931918293	-2.842865564	2.575095488	-3.03481807	3.069933322	2.935521396	4.333203188	-2.203992051	-3.019756088	3.876705402	4.432869831	-2.298365038	-2.390905834	3.165304778	4.804010815	-2.323799846	2.438408748	2.989206542	-2.992240486	3.069933322	2.575095488	3.896897777	-3.03481807	4.779300162	2.935521396
hsa-miR-30c-2*	5.911330598	4.495277114	3.325725655	5.464755618	3.521813375	5.047348012	4.51791335	4.718665404	5.210714852	3.739386675	0.207190102	5.295158207	5.351208885	4.767794325	4.693910142	3.225502438	4.301949974	3.950388715	4.041859531	6.065747497	2.395509077	3.930402501	6.034891638	4.121007499	5.321582636	4.574507307	5.103014314	5.351208885	4.180988135	3.677506247	4.644278261	5.695233186	4.495277114	3.616365942	4.791815111	5.410410265	-2.489239927	4.791815111	4.368870199	4.791815111	5.546075118	5.608674767	5.574084111	3.853086168	3.677506247	5.351208885	-3.134314592	5.521286767	4.426036858
hsa-miR-30a*	9.178147428	8.142188613	6.956716559	8.511260578	8.467240641	8.023266172	8.256737899	8.06573194	8.142188613	7.86609483	5.963236092	8.344648098	8.389983175	7.680054565	8.429443185	7.056774142	8.023266172	7.982058448	7.827395452	9.262481394	5.67359172	8.256737899	9.569908706	7.192498249	9.040964958	6.354522699	8.773787322	9.08211849	7.504868706	8.106561283	7.982058448	8.726851625	8.106561283	8.06573194	8.181157502	7.827395452	7.258050775	7.465127765	7.329546979	8.217456918	8.467240641	8.302841351	8.511260578	7.646790616	7.756672461	8.06573194	-2.781614687	8.106561283	8.554344724
hsa-miR-1202	7.805819726	9.596709266	10.47216397	7.88263241	9.255663438	7.317023884	10.1368956	9.492824591	7.48797368	8.517553204	9.80892013	8.068171485	7.805819726	7.992332966	8.768102934	9.646472079	9.121433265	8.639138934	10.02753326	9.546691294	10.97713156	10.59503132	8.639138934	9.646472079	7.805819726	10.59503132	10.97713156	9.307721227	8.383969176	10.1368956	7.953535202	8.811430499	8.557113535	10.52675055	11.87025337	8.30819663	8.517553204	8.517553204	9.858287107	9.492824591	7.843096917	8.517553204	7.843096917	11.26080346	9.076273017	8.108591401	9.211448152	8.269128669	9.546691294
hsa-miR-1275	6.308447781	6.368028134	7.204733963	5.681431637	7.204733963	5.621871824	5.910501296	6.123796221	5.621871824	6.308447781	6.583415976	5.880491049	5.457954208	5.48549331	5.880491049	6.001498389	6.396975392	5.733225904	6.739480997	6.551415805	6.936639491	8.041940868	6.275674625	6.485533129	6.770502393	7.243925052	6.308447781	6.335701965	6.739480997	7.416267446	5.910501296	6.001498389	5.941332454	7.005618311	7.204733963	6.001498389	5.941332454	6.065162268	6.974976022	5.97135209	6.065162268	6.246303267	6.215838991	6.613105605	6.396975392	6.485533129	7.005618311	6.710457545	6.770502393
hsa-miR-30a	11.43680931	11.03340909	9.019267303	10.94970773	10.39000202	10.71477825	10.56939519	11.33283611	10.50143388	10.22494872	9.525959935	11.43680931	11.68776468	10.78572147	10.39000202	10.27697394	10.50143388	10.33238859	10.50143388	12.00832779	9.192285265	9.67902762	11.83865097	10.27697394	11.56887223	9.236293685	11.43680931	11.23205244	9.951065975	10.44710269	10.39000202	11.03340909	10.22494872	9.67902762	10.39000202	10.39000202	9.102691523	10.05812442	9.372260718	10.71477825	10.05812442	10.27697394	10.71477825	9.786961905	9.786961905	10.50143388	4.888971269	11.23205244	10.50143388
hsa-miR-29a*	-2.942362391	-2.236309439	-2.935454891	-2.942362391	-3.188094184	-2.54445422	-1.027246773	-3.110951104	-2.062331237	-3.059870474	-3.303709588	-1.979658823	-2.506798965	-2.90774573	-3.106401547	-3.096890994	-3.037129835	-2.790422075	-3.188094184	-3.174714536	-3.178195721	-3.001074422	-3.1408937	-2.921485567	-3.007273833	-2.921485567	-3.091891702	-3.106401547	-3.059870474	-3.194168421	-3.208451064	-2.306031649	-3.091891702	-2.942362391	-3.070847787	-2.396945145	-2.486093613	-3.076215841	-2.707351272	-2.421447573	-2.994783462	-2.928492139	-3.065384756	-3.132719587	-3.144874538	-2.962415573	-3.106401547	-3.221865674	-3.070847787
hsa-miR-182	-2.940196104	-3.274589616	-2.933247664	-2.940196104	-0.525041575	-3.290126294	-3.187384345	-3.109784039	-3.285299567	-3.058400655	-3.303684999	-3.27739017	-3.300675446	-3.305070758	-3.105207518	-3.095640596	2.748466802	-2.787355241	-3.187384345	1.044309112	-3.177427214	-2.99925612	-3.139904104	-2.919195543	-3.005492275	-2.919195543	-3.090611673	-3.105207518	-3.058400655	0.127049472	-3.20786188	-2.300093842	-3.090611673	-2.940196104	-3.069443031	-2.39154618	-2.48122303	-3.074842901	-2.703792079	-2.416193834	-2.992927874	-2.926243644	-3.063947621	-3.131681544	-3.143908537	-2.960368141	-3.105207518	-3.221355998	1.556692318
hsa-miR-129-5p	-2.938180835	-3.275287675	-2.931176014	-2.938180835	-3.187374805	-3.29095042	-3.187374805	-3.109144837	-3.286084528	-3.057344519	-3.304619143	-3.278110953	-3.301585169	-3.306016146	-3.10453118	-3.09488663	-3.034283481	-2.784099794	-3.187374805	-3.173806647	-3.17733688	-2.997720074	-3.139509301	-2.917009872	-3.004006831	-2.917009872	-3.089816902	-3.10453118	-3.057344519	-3.193534623	1.573329127	-2.292884671	2.512908147	5.535284848	-3.068476494	-2.38507907	-2.475483573	-3.07392018	-2.699858586	-2.409926718	-2.99134048	-2.924115162	3.386223453	-3.131220021	-3.143546226	-2.958516551	-3.10453118	-3.22162211	-3.068476494
hsa-miR-339-3p	-2.864543608	-3.237339031	-2.856797206	-2.864543608	-3.140119065	-3.254659949	-3.140119065	-3.053607104	-3.249278918	-2.996322827	-3.269775742	-3.240461202	-2.642756771	-3.271320643	-3.048505012	-3.03783942	-2.97082038	-2.694150428	-3.140119065	-0.345407602	-3.129018453	-2.930386105	-3.087186171	-2.841131333	-2.937338423	-2.841131333	-3.032232973	-3.048505012	-2.996322827	-3.146931006	-3.16294825	-2.150931697	-3.032232973	-2.864543608	-3.008633314	-2.252886466	-2.352861848	-3.014653309	-2.600990833	-2.280364667	-2.92333112	-2.848988841	-3.002506809	-3.078019328	-3.091650475	-2.887032212	-3.048505012	-3.177992039	-3.008633314
hsa-miR-335	3.785108345	-0.124327739	-2.958683747	-2.965586428	-3.211146814	-3.313212156	0.99267887	0.99267887	-1.589910333	-3.083012545	-3.326681571	-3.300559906	2.573482166	0.608872278	-3.129511161	-3.120007242	-3.060287768	-2.813752097	2.000363424	2.425668068	-3.201255255	-3.024257505	1.8560991	-2.944724166	-3.030452592	-2.944724166	1.669631511	-3.129511161	-3.083012545	-3.217216813	-0.602978317	-2.329699553	-3.115011437	-2.965586428	-3.093982201	-2.420549633	-2.509635917	-3.099346511	-2.73073924	-2.445034969	-3.017970934	-2.951725852	-3.088522981	-3.155810843	-3.167957315	-2.985625623	2.161530797	-3.244894747	-3.093982201
hsa-miR-592	3.491243233	2.114296288	-2.905900887	3.352317456	-3.166735331	-3.27218504	-3.166735331	-3.087089873	3.703482807	3.254506912	-3.286101085	-1.551396787	-3.283012215	0.904982708	2.636688365	-3.072573679	-3.010873978	-2.756163475	-3.166735331	2.243904705	-3.156515781	-2.973648994	3.310106178	-2.891478424	-2.980049503	-2.891478424	2.85565557	3.47116666	-3.034352282	-3.173006605	2.518992348	-2.25606032	-3.067412219	-2.913032453	-3.045685678	-2.349922882	4.160217759	3.951294644	-2.670398009	-2.375220123	4.344905451	-2.898712277	-3.040045437	-3.109564485	-3.12211372	3.908498954	3.5429851	2.292223794	-3.045685678
hsa-miR-129*	-2.903776476	-3.250367921	-2.896574573	-2.903776476	2.875403759	-1.263584661	-0.353200996	-3.079550603	-1.59714057	2.721182106	-3.280524639	-3.253270633	-3.277405304	-3.281960948	1.50823094	-3.064891238	2.559795299	-2.745360318	-3.159981595	-3.146031694	-3.149661251	-2.964990871	-3.110769381	-2.882009862	-2.971454507	-2.882009862	-3.059678871	1.634904392	-3.026292868	1.734666203	-3.181206105	-2.240324707	-3.059678871	4.305990279	-3.037738044	-2.335113023	-2.428061085	-3.04333489	-2.658748958	-2.360659768	-2.958431785	-2.889315062	1.911682065	-3.10224688	-3.114919887	-2.924684345	-3.07480714	-0.05412888	-3.037738044
hsa-miR-489	5.50446412	2.761019725	2.779907465	6.706440129	-3.173768481	2.550252381	-3.173768481	2.627152093	6.809424931	-3.040955556	3.468532102	4.19705752	5.50446412	7.041210645	-3.089152009	3.577012059	-3.017401014	5.978645872	5.89158144	2.550252381	-3.163515745	2.761019725	5.059971857	2.956884503	3.245371821	-2.897617758	2.709893793	2.868178363	9.105374072	-3.180060119	2.550252381	-2.260136321	6.015405818	8.255513579	3.71875867	-2.354303674	5.115416771	7.220486549	6.137014116	5.194931495	7.655996284	5.978645872	4.19705752	-3.116411989	1.762010527	3.634680849	-3.089152009	7.009427036	-3.052325755
hsa-miR-1183	-2.518254918	4.712060826	4.97627676	2.776007437	5.222677389	3.105035459	4.08974808	4.184734949	2.42171114	-2.637466504	4.000714561	3.738199073	1.62326655	2.914116159	-2.684672134	4.08974808	4.952126845	4.712060826	4.879259697	5.198833835	5.402936017	5.873474329	3.680420717	3.638218526	2.54906728	5.511461416	1.50019598	3.202654323	3.864112516	4.903708627	2.732722257	-1.872699355	-2.669951941	5.511461416	4.690803941	-1.964930814	-2.055371659	4.110899526	-2.279836868	-1.989788451	2.776007437	-2.504183591	-2.643060727	4.070013914	3.738199073	-2.53859881	4.879259697	2.70992922	4.296063113
hsa-miR-183	6.052960254	1.885770463	-2.886454897	-2.893572206	6.052960254	-2.162223787	5.04391536	-3.067281664	-0.822938106	3.460797795	0.916810281	2.206355915	2.863583513	0.133223228	5.122821495	0.792028609	6.39126978	-2.737016828	2.439584864	7.981255632	5.600086003	4.37166976	6.232285721	3.79780567	-2.960455281	5.099070335	5.513500713	4.596523626	-3.014649501	6.359156002	5.565813082	5.457488835	4.42831131	6.082435887	4.718251893	-2.331588359	4.766929537	2.863583513	3.215905823	4.993154154	-2.947585525	-2.879280657	5.426311958	3.140970108	4.839042278	2.916871555	-3.062593918	4.250926785	6.547888861
hsa-miR-96	7.095175356	4.015347061	-2.934290065	2.898533364	8.369147843	2.334077675	6.232893335	3.573763593	3.389101157	5.571244689	5.3743617	4.662854167	4.396847431	3.881707889	6.461701871	4.83721202	9.180988787	-2.784517536	4.273625187	8.678077767	6.655353309	4.760076931	6.719470115	3.464354314	-3.00845607	5.657199967	6.176677986	5.069107691	2.356945356	8.456128886	5.901915398	4.784151685	4.34007911	6.364199227	4.418485314	-2.378181671	4.034752204	2.491875416	-2.698731957	6.054674128	-2.99555751	-2.927099768	5.571244689	4.760076931	5.456986756	3.156808834	-3.110823305	4.938253935	8.588310717
hsa-miR-29b-1*	2.163019251	-2.029127926	2.485794267	2.114761553	1.747208267	1.453019829	-0.815311805	-0.103881692	0.529372042	1.499866287	2.953985377	0.437107783	2.549645448	-1.584506798	2.660298196	0.6061325	3.053432581	-2.878953881	-0.597775451	2.795545737	-0.663637317	2.068027763	-0.438230315	-3.014096907	2.163019251	-3.014096907	1.624548533	0.777540698	1.453019829	3.200605186	1.747208267	-2.379486123	2.527321684	2.068027763	1.122579009	-2.473229429	-2.565152769	2.409240844	-2.793297383	-2.498494529	2.779062113	2.903056175	3.179608382	1.624548533	3.77724088	2.409240844	4.630470726	1.886061264	3.702195157
hsa-miR-550	2.760034968	1.7498134	4.151777514	3.936513431	4.170746929	3.004020633	3.585185585	3.396337174	2.646252507	4.051454035	3.37226333	2.8683963	2.116282015	1.523772912	3.565697017	4.072059537	3.959799813	3.585185585	2.84394469	3.475488103	3.201270593	4.278685294	2.389993643	2.689524759	3.548268101	3.936513431	3.705082245	3.396337174	4.051454035	3.728523086	2.958098033	-2.317475972	3.624174994	4.528742552	3.605487257	4.334023105	4.334023105	4.072059537	3.767408325	4.051454035	3.860282154	4.678816779	4.401425277	3.436877558	3.585185585	4.072059537	3.705082245	3.396337174	3.979929964
hsa-miR-590-5p	5.312268701	4.576916575	3.490898169	5.585869875	3.006117365	5.585869875	5.256774923	4.089680595	5.45273956	5.45273956	4.997791743	5.22942725	5.256774923	5.365571438	5.647300017	5.365571438	5.22942725	4.676327133	4.532213029	4.576916575	4.945913893	-2.824863699	5.3946442	4.31107222	5.792713502	3.673382233	4.997791743	4.128932785	5.732241322	2.850058693	4.632453225	4.997791743	4.632453225	-2.764948175	3.490898169	5.561544629	4.997791743	5.070655877	5.151086484	4.945913893	5.284398981	4.822129189	4.000381803	4.576916575	5.096460159	5.20310131	4.970688371	4.246285911	3.510914341
hsa-miR-196b	8.591666709	6.257099436	6.626077393	7.216553506	-0.218335168	6.916687653	8.096383054	5.419998482	7.112733531	6.818964981	5.506363213	5.204019726	5.782205415	5.474484668	7.712745473	6.197997539	-2.704163177	6.530226332	7.049164806	5.179105193	6.372457917	7.859504653	8.766070846	4.620165082	8.020298944	5.868809935	7.636500926	7.749136012	7.112733531	5.838454103	6.469487606	6.916687653	6.404620646	4.336927247	6.848772282	6.786007767	4.882563654	7.081713703	6.818964981	7.016257669	7.391879919	7.112733531	7.391879919	-2.800794854	6.197997539	6.818964981	3.170877998	6.786007767	6.345015192
hsa-miR-148a	6.933263782	7.220593339	7.408516383	8.372382141	8.029438777	7.631492007	6.792872102	7.946148526	7.946148526	7.255414897	6.195828417	8.029438777	7.827577571	7.296831484	8.029438777	7.631492007	7.78848258	6.09787104	6.968018403	6.756829223	6.195828417	3.572129748	7.255414897	6.224656658	8.242292077	9.448979276	7.040233586	6.621056111	7.905464111	8.281099145	6.621056111	7.78848258	6.556449638	5.418127642	5.968832419	7.594633569	6.721426438	6.195828417	6.383141267	6.068322008	7.255414897	6.721426438	6.684568828	6.130094769	7.746323061	7.001896217	6.651755802	6.319106088	8.372382141
hsa-miR-671-5p	5.248090579	5.572278538	7.032657868	5.405407712	5.960604632	5.076820299	5.432515243	5.540699051	5.048975249	5.151267106	6.019539017	5.076820299	4.374190112	4.88261356	4.835813376	5.572278538	5.817209167	5.459863844	5.301695478	6.080078658	6.171817149	7.940401418	4.694393978	5.990007717	5.048975249	6.31597198	5.198755966	5.704478706	5.378571396	5.677831755	5.002020425	5.174803235	5.174803235	6.526367702	6.199064056	-1.920132009	6.10929047	5.572278538	5.901254028	4.859947076	5.931325087	5.845533018	5.076820299	5.597708119	5.540699051	5.222768797	6.199064056	5.572278538	5.650040986
hsa-miR-106b	8.34606357	8.105049112	7.750814902	7.713019867	6.90839699	8.34606357	8.146550889	7.750814902	8.299200822	8.557915334	8.388558848	8.18276498	8.34606357	8.146550889	8.732600329	8.259272908	7.940806303	7.940806303	7.902124101	8.18276498	8.259272908	7.010813158	8.259272908	8.061883959	7.902124101	7.679208081	8.259272908	8.18276498	7.862787368	7.323444273	7.750814902	7.571626397	8.732600329	5.907417617	7.429632794	7.902124101	8.961928856	8.918703699	8.019997568	8.34606357	7.940806303	8.146550889	8.222375663	8.061883959	8.513170416	8.061883959	9.850956714	7.641635059	6.877950418
hsa-miR-25	8.303414247	7.78781209	7.978630625	7.347416086	7.52818495	7.939871954	7.978630625	7.455357435	8.148571738	8.062688699	8.440799369	7.900634142	8.020200677	7.825516991	8.39405576	7.978630625	8.440799369	7.708813723	8.303414247	7.747151625	8.481485377	7.100264054	8.148571738	8.020200677	7.674516285	7.708813723	7.8607324	8.350950104	8.185305986	7.747151625	7.565389359	7.674516285	9.112006748	7.27369854	7.600855712	7.636403585	8.610267528	8.788134111	7.708813723	8.020200677	7.825516991	8.020200677	8.520457177	8.788134111	8.350950104	7.978630625	8.185305986	7.708813723	7.313642489
hsa-miR-29a	11.04783636	10.45992147	9.586172174	10.17417131	11.24702467	10.23715804	10.34489266	10.45992147	10.23715804	10.45992147	10.87390026	10.17417131	10.87390026	10.72833137	10.96390537	10.12530621	12.22223887	10.28932599	10.28932599	12.22223887	10.72833137	10.23715804	10.34489266	10.65116975	11.24702467	10.01615691	10.34489266	10.45992147	10.79946923	11.14781396	10.51440171	9.34202488	9.536251639	10.06987607	9.748164337	10.45992147	9.903307737	10.34489266	10.23715804	10.34489266	9.903307737	9.903307737	10.23715804	11.14781396	10.65116975	9.962523921	10.65116975	10.65116975	11.58476849
hsa-miR-93	7.347995309	6.710738179	6.555415086	6.710738179	5.687127758	7.314614993	7.108158303	6.710738179	6.811778987	6.975180545	6.710738179	7.075535286	7.386140161	6.912517878	7.314614993	6.84481125	6.84481125	6.778153026	7.006786624	6.942756456	6.680125488	5.387812292	7.108158303	6.526116617	6.342132379	6.313566499	6.680125488	6.621780178	6.429523372	6.222429743	6.710738179	6.135814871	7.347995309	5.051747273	5.951865766	6.462884673	6.84481125	7.075535286	6.651484419	6.591210246	6.526116617	7.006786624	7.108158303	6.84481125	6.651484419	6.942756456	9.021571698	6.710738179	5.714416963
hsa-miR-875-5p	-2.918976607	-3.259183978	-2.911907359	-2.918976607	-3.170462532	-2.449021	-3.170462532	-3.091513046	-3.270080135	-3.039236296	-3.288785221	-3.262033223	4.591404933	-3.290195074	-3.086856955	-3.0771237	-3.015963155	-2.76347841	-3.170462532	-3.156769581	-3.160332283	-2.979063457	-3.122156786	-2.897610925	-2.985408036	-2.897610925	-3.072007343	-3.086856955	-3.039236296	-3.176679004	-3.191296095	-2.267745349	-3.072007343	-2.918976607	-3.050470657	-2.360787703	-2.4520237	-3.055964411	-2.678462396	-2.385863887	-2.972625186	-2.904781565	-3.044879702	-3.113791266	-3.126230841	-2.939499361	-3.086856955	-3.205024825	-3.050470657
hsa-miR-30d*	-2.932047085	-3.273093429	-2.924960404	-2.932047085	-0.791781415	-2.207679037	-3.18415319	-3.10500901	-2.460932538	-3.052603342	-3.302767671	-2.207679037	-2.365089064	-2.640609266	-3.100341437	-3.090584179	1.65430791	-2.77616542	-3.18415319	-3.170426472	-3.17399796	-2.992282113	-3.13572832	-2.910628714	-2.998642338	-2.910628714	-3.085455205	-3.100341437	-3.052603342	-0.722902903	-3.20503813	-2.279209849	-3.085455205	-2.932047085	-3.063865408	-2.372481652	-2.463942642	-3.06937271	-2.690939751	-2.397619676	-2.985827965	-2.917817038	-3.058260665	-3.12734217	-3.139812421	-2.95262045	-3.100341437	-3.218800717	-3.063865408
hsa-miR-1208	-2.685040219	-3.03460453	-2.677776541	-2.685040219	2.988166099	-3.050846077	-2.943442921	-2.862322037	-3.045800371	-2.808607486	3.100897154	-3.03753214	-3.061873824	-3.066468544	-2.857537887	-2.847536932	2.867744822	-2.525265256	-2.943442921	1.402346693	3.720543953	4.072115468	-2.893808592	-2.663086902	-2.753298754	-2.663086902	-2.842279856	-2.857537887	-2.808607486	3.837874135	-2.964849483	-2.015897732	-2.842279856	4.49802062	-2.820150834	-2.11149909	-2.205244408	-2.825795686	-2.437910992	-2.13726496	-2.740164329	-2.670454762	-2.814406107	-2.88521299	-2.897994698	-2.706127423	-2.857537887	-2.978955804	-2.820150834
hsa-miR-124	-2.950225666	-3.281794187	-2.943335927	-2.950225666	-3.195325636	-1.946436594	-3.195325636	-3.118380905	-1.996241111	-3.067431614	-3.31064377	-1.765980543	-1.667683038	-1.731767208	-3.113843047	-3.104356947	-3.044749445	-2.798676019	-3.195325636	-3.181980389	-3.185452624	-3.008786737	0.409015503	-2.929402521	-3.014970209	-2.929402521	-3.099370509	-3.113843047	-3.067431614	-3.201384254	-3.215630174	-2.315531055	-3.099370509	-2.950225666	-3.078380702	-2.406210795	-2.495130045	-3.083734954	-2.715818808	-2.430650222	-3.002511953	-2.936391078	-3.072931718	5.472429946	-3.152217116	-2.970227288	2.690378819	-0.114294232	-3.078380702
hsa-miR-598	-2.983951376	-3.314608224	-2.977080581	-2.983951376	-3.228377424	-0.632257061	-3.228377424	-3.15164426	-3.325198497	-3.100835057	-3.343378482	0.455056931	-1.802962427	-2.397002596	-3.147118878	-3.137658861	-3.078215255	-2.832818426	0.241335719	-3.215068871	-3.218531559	-3.042351429	-3.181427749	-2.963185486	2.049564394	3.203721994	-3.132686134	-3.147118878	-3.100835057	0.860611444	1.959058844	-2.351001907	-3.132686134	-2.983951376	-3.11175404	-2.441432316	-2.530107076	-3.11709357	-2.750189037	-2.465804545	-3.036093898	-2.970154827	-3.106320038	-3.173297072	-3.185387435	-3.003898002	2.470894228	-0.372069347	-3.11175404
hsa-miR-486-3p	2.308000895	-2.372337927	-2.956646693	-2.9635676	-3.209776362	-3.312111197	-3.209776362	-3.132483546	-3.307303596	-3.081303768	-3.325616176	-1.991995191	-2.560057722	-2.020271358	-0.020296569	1.07693962	-3.058518989	-2.811332366	-3.209776362	-0.267945225	-3.199858686	-3.022393592	-3.162484261	-2.942650254	-3.028605036	-2.942650254	-3.11338715	0.93093683	2.32718329	-3.215862388	-3.230172755	-2.326001734	1.398027518	-2.9635676	-3.092302388	-2.417091694	-2.5064132	1.398027518	-2.728100323	-2.441641681	-3.016090422	-2.949670426	1.005149074	3.435079623	-3.166472826	-2.983659706	-3.127925159	-3.243613402	-3.092302388
hsa-miR-30b*	2.802434361	-0.506706202	-3.022364891	-3.029488316	3.458336201	-9.18E-05	2.285082113	1.580646965	2.686716768	-3.150669659	-2.555931036	0.115000877	1.129251486	-0.335845811	1.257214671	-3.188847426	4.815111377	-2.872798403	1.506587509	2.23875519	0.535967876	-3.090035663	2.534175653	-3.007958891	2.667169346	-3.007958891	2.121562219	2.352252153	2.308251764	4.612306348	0.535967876	-2.373266114	-3.183691858	3.401999642	1.946392171	-2.467021532	-2.558956748	2.121562219	-2.787130839	-2.492289897	2.644730016	3.010239739	2.575022618	-3.225796008	-3.238330918	2.575022618	2.352252153	2.189103314	3.385697795
hsa-miR-486-5p	3.410426149	6.60096101	7.560601938	4.47132323	5.096551662	5.915588395	5.366828401	4.994699765	6.285635333	4.263949384	3.644239656	3.914165743	4.054187821	6.066994093	8.060991916	5.203105918	5.592450304	6.569685679	6.371288086	3.935777636	5.450502154	4.970334198	4.145364415	7.236827617	3.283582822	4.970334198	4.075794283	7.065186468	4.941511362	6.72715122	3.537084324	7.031443337	9.813664503	5.620032969	6.929343781	5.450502154	8.602922527	8.255895918	6.79534402	7.595782241	5.885152814	6.79534402	8.017659507	5.946156692	5.019864695	7.065186468	4.941511362	6.371288086	5.047395221
hsa-miR-1234	4.972228641	4.571875394	5.602921146	4.854490203	6.389488423	4.452034759	4.948550796	4.948550796	4.315741169	5.465388071	4.948550796	4.219717205	3.715306543	3.552911726	5.098423993	4.901937935	5.048144916	4.925136729	3.957300403	4.925136729	5.411255445	6.155475201	4.219717205	4.925136729	5.023762703	5.629645895	4.901937935	4.925136729	5.248837761	5.857154573	4.830582065	5.680636516	5.171925305	6.357534397	5.742705481	4.972228641	6.062704993	5.098423993	5.302787072	6.006342441	4.948550796	5.602921146	5.225686708	5.000154988	5.302787072	5.302787072	5.225686708	5.023762703	6.062704993
hsa-miR-151-3p	5.784410463	5.667794063	3.622750972	5.964457311	5.757970349	6.169698208	5.484824438	5.81366922	5.667794063	5.784410463	5.013092692	5.843728332	5.931907212	5.667794063	5.372454408	5.237423372	6.259739083	5.399303901	5.784410463	6.021623006	5.063980281	3.605484848	6.259739083	4.772775998	5.931907212	5.640832999	5.562555989	4.938129529	5.964457311	5.667794063	6.201650688	5.964457311	5.902387646	4.820550949	5.484824438	6.438534526	5.81366922	6.021623006	6.048598946	5.562555989	6.342453278	6.169698208	6.169698208	5.265370837	5.399303901	6.438534526	5.484824438	5.902387646	4.583674358
hsa-miR-1207-5p	7.957250757	8.861148297	10.42439148	7.957250757	9.922864896	7.846548586	9.043922802	9.176812671	7.529010196	8.477057511	9.218169412	7.846548586	7.738607356	7.738607356	9.12793944	8.949888392	9.043922802	8.730478657	9.447045994	8.908315755	10.82292104	10.75147403	8.196764111	8.773764848	8.273598315	9.922864896	9.767047253	8.687789585	8.435044329	10.19490562	8.072160956	9.218169412	8.687789585	10.42439148	10.89767554	8.154088654	8.817195941	8.154088654	9.176812671	8.949888392	8.072160956	8.388713226	8.112677453	10.14582816	9.262490347	8.349238282	9.767047253	8.388713226	10.14582816
hsa-miR-151-5p	9.039408028	8.601313892	7.803446776	8.95578379	8.601313892	8.994351298	8.820810095	8.436912193	8.773862933	8.476381842	8.070105609	8.730115856	8.643803585	8.601313892	8.436912193	8.070105609	8.643803585	8.514188532	8.862188567	8.773862933	7.511830862	8.228035509	9.039408028	8.153421068	8.558219222	8.189057101	8.601313892	8.264343792	9.129216581	8.514188532	9.039408028	8.686887607	8.862188567	7.950960622	8.643803585	9.173330516	9.088052997	8.820810095	8.643803585	8.730115856	9.269531495	9.173330516	9.129216581	8.601313892	8.773862933	9.225268978	8.391566041	8.601313892	7.480931264
hsa-miR-30b	9.765908965	9.157528903	8.794856216	9.44404245	10.56637223	9.390028556	9.390028556	9.157528903	9.255559642	8.198005434	7.334984917	9.390028556	9.4988926	9.390028556	8.662118101	8.450965472	11.58888071	8.750208102	9.255559642	9.60049509	7.841783927	6.62800884	9.390028556	8.404685348	9.655487498	7.402588849	8.529833432	8.662118101	8.662118101	10.95544851	8.662118101	10.09987231	8.274842767	9.988513324	8.529833432	9.115517493	7.764195592	8.491248057	8.076603958	8.198005434	8.237786661	8.274842767	8.491248057	7.157112346	8.11995496	8.529833432	7.368423632	8.794856216	9.715095371
hsa-miR-30d	9.33295979	8.02811108	7.397258087	8.443817511	9.540771093	8.231008213	8.522548766	8.19129594	8.070104896	7.183973446	5.792144026	8.268000088	8.231008213	7.987024556	8.070104896	7.363152091	10.03341195	7.686447571	7.798425557	9.011751772	7.290292001	6.307747259	9.011751772	7.720346073	9.247017042	7.329771336	8.443817511	8.308030406	7.987024556	10.20378463	8.154988972	9.705756238	7.835691889	9.540771093	8.02811108	8.113380755	7.648778185	7.720346073	7.578589972	8.113380755	7.870497683	7.835691889	8.308030406	6.781280739	7.290292001	7.948716713	7.329771336	8.268000088	8.698499325
hsa-miR-320a	6.365790452	6.365790452	6.70257634	5.9472749	6.305540269	6.12438001	5.831264877	6.393341499	5.802710045	6.452869308	6.767342931	6.097173271	5.976917767	6.337326602	5.581418967	6.160209855	6.578311371	6.337326602	6.452869308	6.644439424	7.06370957	7.368060709	6.644439424	6.578311371	6.187678961	6.866673889	6.097173271	6.217634495	6.517651768	6.866673889	6.644439424	5.689060268	6.549117548	7.406069316	6.996577539	6.644439424	6.578311371	6.486111452	7.028070729	6.12438001	6.613978679	6.866673889	6.578311371	6.70257634	6.187678961	6.833759608	7.129080336	6.486111452	5.857931205
hsa-miR-939	6.221881785	7.129283139	8.884363373	6.612468922	8.251555501	6.158572986	7.264752427	6.96129361	6.185897213	6.999152722	7.53687009	6.456020176	6.308559991	6.367839788	6.737928394	6.999152722	7.368849458	6.931396586	6.898340169	7.061861208	8.093960607	9.794812268	6.766590405	7.368849458	6.708202433	8.012588528	7.162289328	7.434948576	6.677610147	7.576536418	6.677610147	7.473121319	6.96129361	8.212659775	7.718191874	6.864689622	7.1949362	6.483545505	7.162289328	7.093490397	6.79722548	6.79722548	6.399763386	7.612551995	7.576536418	6.864689622	7.898457629	6.831636682	7.681297029
hsa-miR-32	-2.943687131	-2.270186975	-2.936793918	-2.943687131	-3.188910678	0.219625299	-3.188910678	-3.111927153	-1.068777638	-3.060952173	-3.304286955	-0.689498861	-2.749913227	-1.486144347	-3.107387006	-3.097896124	-3.038258568	-2.792061073	-3.188910678	-3.175558703	-3.179032688	-3.002277728	-3.141807819	-2.922853487	2.285702728	-2.922853487	-3.092907172	-3.107387006	-3.060952173	-3.194972352	-3.209225454	-2.308672511	-3.092907172	-2.943687131	-3.071906782	-2.399397971	-2.488362054	-3.077263733	-2.709162086	-2.42384972	-2.995999781	-2.929845568	-3.06645505	-3.133650613	-3.145780423	-2.963698838	-3.107387006	-3.222612319	-3.071906782
hsa-let-7d*	-2.980572845	-1.799014178	1.964821917	1.865264503	-3.225116806	-1.733408382	-3.225116806	-3.148346625	-1.979060865	-3.097512911	-3.340173341	-1.52706934	-2.536329317	-2.787335945	-3.14381906	-3.134354479	-3.074882197	-2.829366988	-3.225116806	-3.211801833	-3.215266191	-3.03900107	-3.178144482	-2.959796937	2.255350646	-2.959796937	-3.129379353	-3.14381906	-3.097512911	-3.23116168	-0.822534632	-2.347318037	1.468210396	2.103285217	0.579090439	3.856619447	-2.526509607	-3.113779267	-2.746697738	-2.462176056	1.615710434	-2.966769641	-3.103000538	-3.170009882	0.865844618	-3.000529093	0.579090439	-3.258725049	-3.108437162
hsa-miR-1299	-2.574667173	2.664990493	-2.567612977	-2.574667173	2.500285489	1.67037492	-2.825617619	-2.746836237	2.664990493	2.642376208	3.705739686	-2.916993333	-2.940633011	-1.597911235	-2.74219006	-2.73247753	-2.671447211	-2.419500072	-2.825617619	-2.811953825	3.13143615	2.798425399	3.705739686	-2.553346984	-2.640957152	-2.553346984	2.642376208	-2.74219006	-2.694670798	-2.831820856	-2.846406822	-1.924822554	-2.727372067	2.893796447	-2.705881238	-2.017666797	-2.108708528	-2.711363295	-2.334665079	-2.042689587	-2.628201521	-2.560502356	-2.700302188	-2.769067021	-2.781480109	-2.595146229	3.13143615	-2.860106321	-2.705881238
hsa-miR-31*	6.650250157	-3.314924265	-2.967210552	2.663861417	3.524681113	-3.330750963	6.581774885	-3.147042297	-0.129877937	-3.094699749	-3.344562766	1.60654222	2.436664377	3.569731345	6.611989224	-3.13263484	4.86903994	5.053036964	3.610272395	7.162513321	3.124343816	-3.034451175	7.598136602	4.045977576	-3.040803739	4.595650364	6.548367621	5.770857724	4.474591921	3.345115568	6.680832019	-2.322237778	3.509485991	2.727266117	4.111584397	-2.415397238	-2.506748068	-3.111448919	-2.733471767	-2.440504984	-3.028004801	-2.96007579	3.433368451	-3.169348557	-3.181803789	-2.994837282	-3.142380346	3.286755865	-3.105948251
hsa-miR-7	-2.912724312	1.840879585	-2.905614916	2.792222257	-0.055755495	2.053355787	-0.055755495	1.567657125	2.731550124	-3.033666978	-1.136019979	1.442610796	1.666137495	1.365535677	3.356803537	2.814002832	3.115108024	-2.756343012	0.910991245	-3.151867756	-3.155450692	-2.973152406	-3.117058389	-2.89123729	-2.979533017	-2.89123729	-3.066624137	-3.081558083	2.619743388	1.567657125	0.722328605	-2.257794591	3.165124104	-2.912724312	-3.044965141	-2.35136535	-2.443119493	3.212833627	-2.670844176	-2.376583947	-2.966677571	2.502413268	2.295588892	5.92879113	-3.121155581	-2.933363618	2.391378653	-0.320111922	-3.044965141
hsa-miR-23b*	2.223555516	-1.74209435	-2.967220404	2.037915944	-3.222029852	-1.233110165	-3.222029852	0.422643509	-1.677293085	-3.092704709	-3.338638385	-1.079253107	-1.501077427	-1.042620903	-3.139635481	-3.130043233	-3.069768729	-2.820941766	-0.433563056	0.422643509	-0.695923511	-3.033403602	0.772853489	-2.953131084	-3.039656266	-2.953131084	0.633492337	-3.139635481	1.020866012	-0.695923511	1.416351615	-2.332390457	0.772853489	-2.974187239	1.416351615	-2.424084895	-2.513999143	1.218283195	-2.73715739	-2.448797797	1.892310833	-2.960197843	2.2005812	-0.260676596	-0.506862244	1.839928424	-3.139635481	0.296182636	1.020866012
hsa-miR-31	7.097565368	-3.234475785	-2.8845546	3.147758473	5.939068487	-3.250402959	7.203206525	-3.065528012	3.61423187	-3.012853167	-3.264302447	3.245672202	3.755249031	5.186609722	6.857739255	-3.051029089	7.06408561	6.302384031	5.160007456	7.3408373	4.84720773	-2.952222102	7.596758669	5.546793704	-2.958614996	3.755249031	6.368554222	6.213439824	5.522213131	5.638297446	7.747867009	-2.235487194	4.875881201	3.46784553	5.755808439	-2.329238081	-2.421168854	2.376311211	-2.649331917	-2.354505224	-2.945734803	-2.877374542	3.197870837	-3.087975885	-3.100510189	-2.912356719	-3.060836465	4.35762494	-3.024173079
hsa-miR-455-5p	3.205363591	4.266810218	-2.917657939	5.312575809	-3.176909432	5.005664562	3.801907031	4.171278678	3.801907031	2.174731995	-1.280028683	3.967996099	4.45794124	4.929819413	2.31750939	2.154385261	-3.021993969	3.036086407	1.71303667	2.340232963	-3.166751901	-2.984994896	2.87840797	2.763261204	3.159818397	-2.903323002	2.611472565	2.026588578	-3.045329788	-3.183142646	3.669248454	-2.271761123	2.363607786	-2.924746225	-3.056594404	-2.365054052	-2.456535758	3.53107429	-2.68358428	4.150854912	4.266810218	3.549383007	3.281521363	-3.120085544	2.702769218	2.743810208	1.835107101	2.340232963	-3.056594404
hsa-miR-181a-2*	2.41278436	-1.070899665	-2.987898376	3.198755417	-0.789792403	1.134891349	-0.681675581	0.668182794	1.185748575	-3.115312263	-3.365027679	1.412431317	-0.19594792	-0.415280789	2.094202328	-3.153224944	-3.092023595	-2.8393704	0.251287297	0.013389605	2.780085233	-3.055099278	0.325686257	-2.973592404	2.41278436	-2.973592404	0.54572719	0.54572719	0.963273919	2.662130713	-0.789792403	-2.343306602	1.338657024	-2.99497234	-3.126554119	-2.436411031	-2.527707897	1.412431317	-2.754297666	-2.461503945	2.073896705	2.2593689	1.338657024	-3.189916974	-3.202364848	-3.015508787	5.897074837	0.809686913	1.261966025
hsa-miR-601	-2.649686657	3.683077628	4.444837132	-2.649686657	3.29733126	1.297247907	3.416248507	3.944640144	-1.685117017	-2.76900786	3.83510296	1.770626848	0.168979124	2.808607918	-2.816256895	3.512447717	4.006546876	-2.495401943	3.738549418	4.082041926	5.047529268	5.332194913	3.248743445	2.560174724	-2.715599666	4.444837132	4.827564186	2.197076164	-2.76900786	3.53578639	-0.960286245	-2.0035375	-2.801523167	4.209954433	5.38741307	-2.095853768	-2.186377773	-2.785605432	-2.41104938	-2.120734261	-2.702916572	-2.635602392	-2.774607226	2.671396893	3.371180114	-2.670049255	3.738549418	-1.104403784	2.649443818
hsa-miR-126*	-2.940029769	5.189669244	4.100412097	5.950578971	2.325279658	6.315492089	0.202708142	5.107560027	5.703057968	3.753368416	1.667537958	5.585606744	5.107560027	5.494149544	-3.109102513	3.544181439	3.35755846	5.078784299	4.823578288	-3.179511704	-3.183099711	-3.000543395	-3.144653066	-2.918512333	2.952322168	-2.918512333	-3.094147429	-3.109102513	3.68296325	-3.199562537	2.712233739	-2.284173041	5.0252565	-2.940029769	2.888644895	5.521909637	-2.469760257	3.338372154	3.912643093	-2.403130535	3.912643093	3.816205218	2.731028381	-3.136228129	2.348103162	3.983024694	-3.109102513	1.840755913	-3.072457776
hsa-miR-199b-5p	3.735591642	4.585636361	-2.79164346	-2.798776837	-3.05254414	5.291187156	2.427105317	5.346816183	2.476826558	3.81941861	5.830198145	5.627275656	6.442577553	3.750905333	2.184055099	5.156630181	-2.896643207	4.342388305	3.857757535	2.731068928	2.752353268	3.857757535	3.569938613	4.137812577	2.813563761	2.925413951	4.902872913	-2.968180127	3.735591642	3.32449378	5.156630181	-2.141637873	4.879019042	-2.798776837	4.255429479	-2.23552427	-2.327587922	-2.937007339	5.318861826	-2.260827935	-2.852912094	3.105094971	4.830231505	6.900863624	4.461004136	4.980009499	5.004283837	4.951294582	3.81941861
hsa-miR-24-1*	3.404917695	3.636280987	-3.114155304	3.888611836	0.704608959	4.514959117	2.515106497	3.295936656	3.868140911	2.515106497	-3.497351981	4.466328897	4.614999404	4.07427662	2.144388749	2.264613481	-3.219955722	4.215826464	2.746625421	5.003466618	3.094804631	-3.182437355	4.273028779	3.425086775	3.236673073	2.746625421	4.148864501	2.515106497	3.818773674	2.309011332	5.486100387	-2.459193137	3.193386051	-3.121343077	3.236673073	5.114781725	4.741219399	4.027827216	4.58948088	4.663293976	4.843463698	4.58948088	4.920373355	3.368241321	3.277988241	4.639035171	-3.292038142	4.614999404	3.217302667
hsa-let-7f-1*	3.442707369	-1.545279203	3.103432658	3.407622386	4.13524049	2.665516349	3.462885396	1.26230908	2.505587534	4.114300429	2.912951719	2.582625689	1.136429103	0.841463611	3.925261611	3.572821777	2.716734324	3.42552044	2.505587534	3.49762223	2.716734324	4.320861475	1.036889455	2.624416055	3.607355475	4.016532665	3.366423142	3.323257577	3.676197492	3.607355475	2.373777653	-2.313461342	3.534195695	4.421613121	3.301962744	-2.407798224	-2.500303617	1.818771297	3.828171562	4.5480172	3.201958403	4.201676502	3.925261611	2.505587534	3.462885396	4.276055101	3.534195695	3.572821777	3.828171562
hsa-miR-204	9.131719966	9.804737364	9.044401993	10.72202506	4.865803384	9.747348345	9.747348345	9.530962317	9.804737364	4.397991151	3.595210425	8.813133256	9.480125615	9.086550508	8.813133256	4.591774114	2.973692791	8.546016576	8.377681202	9.865349516	-3.138711586	-2.954432704	10.19985565	7.918601758	9.696916021	6.044226822	8.813133256	9.230222766	4.792619624	2.352103102	6.975511654	10.43023733	7.841126632	6.140328824	5.92294305	9.804737364	8.770764712	7.578662285	7.880102163	8.002097958	9.586134193	9.319808925	8.633637833	6.671513092	6.740738305	7.398826312	-3.064016165	8.948458274	5.20112997
hsa-miR-602	4.106280379	4.086576821	5.599230293	4.010353937	5.036483162	3.683766181	4.196457566	4.21572251	3.837257161	4.274486181	4.863691687	3.629509464	3.071323492	3.19460722	4.274486181	4.497139048	4.742572415	4.45286967	3.535054934	4.518843473	4.886983855	6.161303144	3.792184292	4.45286967	4.358977691	5.088601011	4.333618538	4.518843473	4.721572352	4.620868422	3.898262443	-2.05767258	4.45286967	5.348782308	4.47482529	-2.150878852	4.721572352	4.313742698	4.813561813	5.545653522	4.086576821	4.518843473	4.274486181	4.2930536	4.790356567	4.398704564	4.813561813	3.967793114	4.765649231
hsa-miR-455-3p	6.977244003	6.815115247	5.169964766	8.096654664	-2.891839681	7.389878585	7.635288815	6.782051703	6.7483939	6.339636349	5.577030742	7.213986515	7.25266243	7.148542956	7.460394165	5.577030742	-2.738737459	6.680915215	6.432827003	6.192144373	4.944405937	3.296961989	6.782051703	5.746326449	6.815115247	6.46451035	6.88288599	6.339636349	6.10544748	3.000264723	6.650273535	-1.997285868	6.283367431	3.699102117	5.89154689	7.25266243	6.650273535	6.782051703	6.913153202	7.109831585	7.25266243	7.60208016	7.318775798	5.746326449	6.525445038	7.013044462	6.977244003	7.25266243	4.486826496
hsa-let-7a	12.6806779	12.44946203	11.60349752	12.6806779	11.72316879	12.6806779	12.44946203	12.6806779	12.6806779	12.04583176	11.47056952	12.6806779	12.99241395	12.6806779	11.72316879	12.04583176	11.87504346	12.2433882	12.99241395	13.39579053	12.04583176	10.66635417	12.6806779	11.87504346	12.2433882	11.36591524	12.6806779	11.87504346	12.6806779	12.04583176	12.99241395	12.44946203	12.04583176	12.44946203	12.2433882	12.99241395	12.2433882	12.2433882	12.2433882	12.04583176	12.6806779	12.44946203	12.44946203	12.2433882	12.2433882	12.2433882	13.39579053	12.2433882	12.2433882
hsa-let-7d	9.602863011	8.893802413	8.586361833	9.261029089	8.851951412	9.30579707	9.346346958	8.804468128	9.122246144	8.945445538	8.212983996	9.261029089	9.30579707	9.208497506	9.30579707	8.629948631	8.851951412	9.122246144	9.073045666	8.945445538	9.502174092	7.933669095	9.122246144	8.804468128	9.602863011	8.672923543	9.122246144	8.945445538	9.30579707	9.208497506	9.394288911	9.873293827	9.261029089	9.208497506	8.893802413	9.30579707	9.716432852	9.602863011	8.988466464	9.073045666	9.346346958	9.502174092	9.766789549	9.027474401	8.503589897	9.208497506	8.893802413	9.261029089	9.163879804
hsa-let-7f	12.22059865	12.02385059	11.14650754	12.42582926	11.34671619	12.22059865	12.22059865	11.85376113	12.02385059	11.58332632	10.96265608	12.42582926	12.22059865	12.42582926	11.58332632	11.34671619	11.24568743	11.70250791	12.02385059	11.70250791	11.046561	10.40158922	11.58332632	10.87267893	11.85376113	10.45882876	11.85376113	11.046561	11.58332632	11.24568743	11.85376113	11.58332632	11.58332632	11.24568743	11.046561	11.85376113	11.34671619	11.34671619	11.45094224	11.046561	12.02385059	11.85376113	11.58332632	10.96265608	11.14650754	11.70250791	12.02385059	11.45094224	11.34671619
hsa-miR-126	8.535784441	11.31361723	10.24865945	11.41848609	9.919943984	11.82378937	8.247856722	11.41848609	11.67160329	10.61262177	9.860381095	10.92718843	11.31361723	11.55168665	8.323924439	9.860381095	9.754426258	10.76178953	11.11217379	7.182424331	7.390755265	6.750505774	7.891813718	9.336152672	8.666203355	9.491175915	8.580088205	8.535784441	10.19618606	9.018925135	9.803985542	9.251274946	11.21196537	9.018925135	9.754426258	11.55168665	10.61262177	10.83665635	10.92718843	10.08367935	11.67160329	11.31361723	10.36266119	9.591345394	9.803985542	10.61262177	7.496119002	9.973890986	8.937319447
hsa-miR-23b	10.42709086	10.13441224	8.822329239	10.48289206	8.917041724	10.25235903	9.97256654	10.13441224	9.91763314	9.282089138	8.774227182	10.48289206	11.13166237	10.55269216	9.425959919	9.698076075	8.553278658	10.70200878	11.02926066	10.94329463	9.583026262	8.382525827	10.42709086	9.91763314	9.282089138	9.236737767	10.13441224	9.698076075	10.08436234	9.91763314	11.2332786	9.425959919	10.25235903	9.749088991	10.62297625	10.77487148	10.36844525	9.91763314	10.309273	10.48289206	10.13441224	10.55269216	10.85110721	9.91763314	9.97256654	10.13441224	7.201744845	10.85110721	10.36844525
hsa-miR-24	10.63939646	10.22729944	9.682412325	10.00732038	9.628760401	10.57109353	10.44903265	10.00732038	10.00732038	10.39204013	9.953935438	10.71620123	10.27922613	10.11596491	10.11596491	10.39204013	8.98154852	10.22729944	10.78701009	11.03422859	10.22729944	9.107167813	10.8610969	10.22729944	9.953935438	10.33453583	10.63939646	10.27922613	10.27922613	9.628760401	11.03422859	9.376226442	10.44903265	9.894993113	10.44903265	10.50326094	10.06079111	10.39204013	10.63939646	10.22729944	10.27922613	10.16460401	10.50326094	10.27922613	10.27922613	10.27922613	8.335421898	10.57109353	9.894993113
hsa-miR-27b	10.15430961	10.10396297	8.479454004	10.04685223	9.338255059	10.33020709	9.875233683	10.10396297	9.441656973	9.197781297	8.563801712	10.04685223	10.21920604	9.991504344	9.715386466	8.929721476	8.786060207	10.15430961	9.875233683	10.44872347	9.936245252	7.345542003	10.10396297	8.877095194	9.059750792	8.929721476	9.766701829	9.059750792	9.497048753	9.875233683	10.57506945	8.348936835	9.441656973	9.152314185	9.338255059	9.991504344	9.766701829	9.387109708	9.548482838	9.936245252	9.387109708	9.766701829	9.817466487	9.296933202	8.973561413	9.497048753	7.380044591	9.766701829	10.04685223
hsa-miR-891b	-2.944483872	-3.285360045	-2.937400727	-2.944483872	1.519354428	-3.301197922	-3.196464184	-3.117359494	-3.296277622	-3.064979975	-3.315019481	-3.288214891	-3.311951583	-3.316432105	-3.11269425	-3.102941861	2.177439243	-2.788679987	-3.196464184	-3.182744316	-3.186314021	-3.004688845	-3.148063476	-2.923076188	-3.011045896	-2.923076188	-3.097815446	-3.11269425	-3.064979975	0.825776483	-3.217338704	-2.291972381	-3.097815446	-2.944483872	-3.076236422	-2.385197644	-2.476612999	-3.081740976	-2.703496843	-2.410323125	-2.998237918	-2.930260925	-3.070634476	-3.139681511	-3.15214554	-2.965046971	-3.11269425	-3.231094423	2.872855191
hsa-miR-421	-2.918209062	-3.263620989	-2.911031668	-2.918209062	-3.173542266	-3.279669607	0.751611978	-3.093384996	-1.684520206	-3.040308507	-3.293675078	-1.189473119	-1.60291152	-1.917890048	1.7044481	-3.078775519	-3.016679329	-2.760332025	-3.173542266	-3.159639838	-3.163257043	-2.979215132	-3.12449753	-2.896516524	-2.985656772	-2.896516524	-3.073580891	-3.088657675	-3.040308507	-3.179853839	-3.194694545	-2.257015147	-3.073580891	-2.918209062	-3.051714733	-2.351480881	-2.444112623	-3.057292532	-2.67401542	-2.376940685	-2.972678368	-2.903796863	-3.046038247	-3.116004033	-3.128633911	-2.939045777	-3.088657675	-3.2086333	-3.051714733
hsa-miR-1321	-2.884197928	-1.413038172	-2.876977046	-2.884197928	-3.141078192	-3.247848557	-3.141078192	-3.06043525	-3.242832578	-3.007037171	-3.261938887	-3.234613062	-3.258811332	-3.26337898	-3.055679287	-3.045737255	-2.983264824	-2.725364316	-3.141078192	-3.127091529	-0.02704102	-2.945573633	-3.091736295	-2.862373955	-2.952054302	-2.862373955	-3.040511152	-3.055679287	-3.007037171	-3.147428007	-3.162358632	-2.218997849	-3.040511152	-2.884197928	-3.018512508	-2.314035949	-2.407228945	-3.024124102	-2.63852472	-2.339650014	-2.938997262	-2.869698405	-3.012801628	-3.083191335	-3.095897737	-2.905160892	-3.055679287	-3.176381842	-3.018512508
hsa-miR-450a	-2.919721436	-3.257201508	-2.912708859	-2.919721436	-3.169191304	-1.679539023	-3.169191304	-3.090874722	4.294419044	-3.039017053	-3.28656545	3.996638897	3.264425336	2.266541995	-3.086255958	-3.07660073	2.125289595	-2.765469802	1.37630088	-3.155608124	-3.159142265	-2.979326595	-3.121272805	-2.898527033	-2.985620312	-2.898527033	-3.071525389	-3.086255958	-3.039017053	-3.175357942	-3.189857853	-2.273710824	-3.071525389	-2.919721436	-3.050161354	-2.366007297	-2.456511893	-3.055611066	-2.681135326	-2.390882456	-2.972939937	-2.90564019	-3.044615219	-3.112974348	-3.1253142	-2.940079667	-3.086255958	-3.203476526	-3.050161354
hsa-miR-452	-2.842157126	-3.190932824	-2.834909835	-2.842157126	-3.099976875	2.840965388	-3.099976875	-3.019038999	-1.191628656	2.540926446	-1.191628656	4.635428094	0.738171785	4.013707686	-3.014265641	-3.004287248	-2.941586338	-2.682742613	-3.099976875	-3.085939059	-3.08959149	-2.903757299	-3.05045452	-2.820253336	-2.91026167	-2.820253336	-2.999042033	-3.014265641	4.432820187	-3.106349913	-3.121335144	-2.174524216	-2.999042033	-2.842157126	-2.976962933	-2.269909898	-2.363443728	-2.98259505	-2.595585419	-2.295617641	-2.897156877	-2.827604573	-2.971231166	-3.041878309	-3.054631183	-2.863196758	1.848141409	-3.135409641	-2.976962933
hsa-miR-18b*	-2.897427024	-1.996286159	2.468500952	-2.897427024	4.020024973	-0.392434889	-3.1490533	-3.070059753	-1.413947001	-3.017753828	-1.897899812	-3.240675095	-3.264378436	-3.268852663	-3.065401064	-3.055662377	-2.994467699	-2.741842046	-3.1490533	-0.318016687	2.088752143	2.893370508	-3.100720596	-2.876049418	-2.963895528	-2.876049418	-3.050543164	0.348478736	-3.017753828	3.581811167	-3.16989849	-2.245832324	-3.050543164	4.278816429	2.379666488	-2.338926604	-2.430213518	-3.03449128	-2.656778586	-2.364016783	-2.951105545	-2.883224061	-3.023400384	-3.092350407	2.778468923	-2.917961232	2.800138588	-1.401828147	3.932058295
hsa-miR-18b	-2.969862985	-1.671157112	-2.96277613	-2.969862985	-3.221975318	-0.665211982	-3.221975318	-3.142829182	-0.290048806	1.445572903	-2.229758808	-0.760664239	-1.355872659	-1.042283802	1.666984225	1.218477045	-3.06709111	-2.81397747	-0.275847044	-0.506597592	-3.211819836	-3.030099501	-3.173549251	-2.948444085	1.666984225	-2.948444085	-3.123274894	-3.138161494	-3.09042222	-3.228207274	-0.867715248	4.584969031	2.384249296	-2.969862985	-3.101684564	-2.410283732	-2.501746981	1.61660529	-2.728749696	-2.435422376	-3.023645194	-2.955632587	1.218477045	-3.165162894	-3.177633454	2.221938013	2.406430148	-0.908088629	-3.101684564
hsa-miR-221*	3.104280187	-3.239553585	-2.891737798	-2.898818022	6.493446555	-3.255384929	2.268963555	-3.071622334	-1.401732636	-3.019264421	-3.269200787	-1.28633828	-1.009257056	-0.39133612	3.004607324	-3.057210647	6.464471833	-2.743078404	-3.150694394	2.04688466	4.025509383	-2.95899816	2.513723478	-2.877419168	5.158332574	-2.877419168	1.661255248	2.288123805	1.993649702	5.942795022	2.897735111	4.822005184	-3.052086347	4.575321268	-3.030516224	-2.339762496	-2.431140142	2.360172275	-2.657930398	-2.364877612	-2.952549894	-2.884600941	2.194859564	-3.093935143	-3.106394031	-2.919372638	3.439418751	0.891709758	6.090345465
hsa-miR-424*	-2.650554224	0.174733782	-2.643413884	-2.650554224	5.082711832	-1.227513737	1.344832741	2.465876635	1.367428553	-2.77202331	-0.744949363	0.386035546	-0.31555152	-0.424682816	-2.820122869	-2.810291731	4.887046529	-2.493492251	0.830872831	2.283454492	2.021286933	-2.71124534	-2.855777694	-2.628973676	-2.717653723	-2.628973676	-2.805123921	-2.820122869	-2.77202331	3.741499285	-2.925612306	-1.992773827	-2.805123921	3.950967177	-2.78337065	-2.086751866	-2.178905382	-2.788919652	-2.40762127	-2.11208023	-2.704742323	-2.636216429	-2.77772347	-2.847328046	-2.85989272	-2.671283366	-2.820122869	-2.9394791	4.062476124
hsa-miR-502-5p	2.516465717	0.457511135	-3.016776179	-3.023731354	1.879252096	0.868046229	1.455803579	1.309661171	-0.065887194	-3.142050473	-3.387572555	-0.379773013	2.388723395	-0.761903149	2.165312458	-3.179326507	3.16851666	-2.870742352	0.792434051	2.165312458	1.405205379	-3.082848613	1.646736508	-3.002710439	3.854250562	-3.002710439	1.161722561	2.367970769	1.960018931	1.526958442	-0.271709428	4.891116813	2.005654795	-3.023731354	-3.153103551	-2.474549661	-2.564313428	-3.158508656	-2.787098199	-2.499221203	-3.076514234	-3.009765371	2.498104765	-3.215402388	-3.227641232	-3.043922943	-3.188902702	1.237125729	1.834622146
hsa-miR-501-3p	1.955402494	-0.004307532	-2.977301166	-2.984308441	-0.905766514	-0.692820059	-0.705537233	0.231347403	-0.58590064	-3.103513871	-3.35087512	-0.502661347	0.767165196	-1.38844222	0.644312659	-3.141069134	-3.080444754	-2.830173423	-0.945686527	0.305044975	-0.428936678	-3.043868538	0.523011493	-2.963130062	2.447782083	2.24360569	0.477447034	0.860443264	0.767165196	-1.041529928	-1.233124924	4.936473407	0.936621842	2.309680494	0.745567405	-2.431012914	-2.521449088	1.106621365	-2.745902704	-2.455869267	-3.037486709	2.036774341	1.232498057	-3.177415253	-3.189745776	-3.004651282	-3.150717062	-0.705537233	-3.114649746
hsa-miR-542-3p	2.449849093	0.20803784	-2.904702534	4.504963571	-3.163194267	1.491614401	-3.163194267	2.361085963	5.158613109	1.141016237	-2.713096416	4.844082655	4.504963571	3.960772471	-3.079609204	1.06523195	1.712421405	-2.756310004	3.031593825	-3.149504676	-3.153066504	-2.971842154	2.152476584	-2.890409607	3.562265321	2.337779642	1.0428666	-3.079609204	3.255474822	-3.169409214	2.337779642	-2.260698577	1.341286321	-2.911770047	-3.043231834	-2.353718103	-2.444931713	3.38049368	-2.67131485	-2.378788134	4.40446141	3.360425198	3.50529947	-3.106536906	-3.118973429	2.17276369	-3.079609204	2.567017563	-3.043231834
hsa-miR-224	-2.749278014	1.222122398	4.375308457	3.923450242	-3.001768024	4.767832646	-3.001768024	3.168529662	3.569658716	4.767832646	4.473962149	5.166086885	3.465032909	5.327501966	-2.917828643	3.587381645	-2.846651792	3.853262495	2.752734261	-2.988020403	-2.99159733	-2.809604767	-2.953269413	3.343172215	-2.815974678	-2.727827027	-2.902919742	-2.917828643	6.294136006	-3.008009317	3.767437502	-2.095446642	3.604400407	-2.749278014	-2.881297069	-2.188860478	4.35594335	3.268445355	-2.507803523	-2.214036782	4.961784806	3.853262495	2.794115725	1.82190482	-2.957359734	3.733241702	5.327501966	2.499771575	-2.881297069
hsa-miR-503	-2.851222192	-3.190573526	-2.844170732	3.499153514	-3.102075323	0.800279471	-3.102075323	1.017772905	4.025792633	1.592648054	-2.594890395	3.84048375	2.615120816	2.221762457	-3.018680116	-3.008971352	5.391686465	-2.696115263	3.127488581	-3.088416827	0.05127625	-2.91115785	-3.053891125	2.615120816	4.044975307	2.615120816	-3.003867869	-3.018680116	3.589271677	-3.108276153	3.247039562	-2.201629576	1.63902723	-2.851222192	-2.982385374	-2.294437815	-2.385444241	4.103488031	3.302014303	-2.319450902	4.640261569	2.940094213	3.367214487	0.923906664	0.800279471	2.747056342	-3.018680116	3.201730991	-2.982385374
hsa-miR-505*	2.043678577	-0.542425605	-2.971610669	2.822288852	-3.22796125	3.013375869	2.743378915	0.79108386	0.311530017	0.79108386	-2.819922073	1.535563259	2.250559993	0.115346103	0.605086182	2.204977418	-3.074779225	-2.824447311	-0.699296819	0.237814606	-0.496371822	-3.038194155	2.667214376	2.27335737	1.535563259	-2.957436134	1.557443216	1.315193996	3.037861354	-3.234124718	2.204977418	-2.332941157	2.45478581	1.917311883	1.535563259	-2.425190178	-2.515648244	2.645741463	3.082896917	3.876024685	3.279025638	3.349531673	3.261523702	0.752159083	0.438755748	2.495651272	3.876024685	2.475698952	-3.108992496
hsa-miR-362-3p	4.373322996	4.474562916	-2.989495539	4.666130574	4.567041986	5.050902242	3.505926828	3.716771735	4.567041986	3.137557945	-1.539045272	4.327413166	4.79114982	4.396037505	3.505926828	2.199756953	5.161158392	3.16039764	2.895683832	4.543713232	3.039694902	-3.057128013	3.089781325	2.655597569	5.585319522	3.039694902	3.089781325	2.990377562	2.716355031	-0.066153742	1.661521455	5.528944645	2.81553071	-2.996614933	2.10480696	-2.43446648	-2.526349665	2.655597569	-2.754394619	-2.459720544	2.563900248	3.137557945	3.25804124	1.976449425	1.210955042	2.674392042	2.939470607	2.939470607	3.321622798
hsa-miR-500	2.892389684	3.480594951	3.713641869	2.601240837	1.879659897	2.260319883	2.313105226	1.146048442	-0.104522697	-2.7102559	4.98887231	2.260319883	2.735069629	3.156769519	1.507779945	1.167686763	2.260319883	-2.43640251	2.485742413	2.459830356	2.62374686	5.567633261	2.982812287	-2.569608651	3.556023608	-2.569608651	2.533308476	3.9400387	-2.7102559	-0.307779294	-0.470571331	4.844680574	1.359677743	-2.590826773	-2.721412672	-2.036492949	-2.127098832	-2.726868484	-2.351973651	-2.061395947	3.9400387	-2.576729769	-2.715860331	0.998735207	4.187708356	-2.611207789	4.893187147	1.783219345	1.783219345
hsa-miR-501-5p	2.668224985	2.957935566	3.271108628	-2.662596087	3.271108628	3.021142134	1.507524022	0.869125502	1.66004475	-2.78263087	4.664257364	1.830561607	2.624640906	1.830561607	1.903920349	-2.820447419	1.733631979	-2.507388697	1.383603607	2.624640906	2.980162586	4.859371252	1.583548212	-2.641270362	2.075595012	-2.641270362	1.830561607	3.708040277	-2.78263087	1.114977868	-0.779492544	4.641745028	0.945169514	2.413674263	-2.793844222	-2.105451089	-2.196516459	0.991270603	-2.422531677	-2.130480376	4.810618689	2.555801875	1.285613483	-2.857046411	4.401134606	2.075595012	4.49623138	2.266205051	3.515426602
hsa-miR-542-5p	-2.578165596	1.018809533	-2.571219433	4.176374473	1.477086347	2.691393846	-2.825272829	2.510564369	5.493994819	2.491766908	2.510564369	5.326427331	5.094860113	4.330693097	-2.743122933	2.444703996	3.040550856	-2.425374822	4.634607029	-2.811818291	-2.815318962	2.847049781	2.626747878	3.799621529	5.168453422	3.4067491	2.626747878	2.318465076	4.873467382	-2.831381065	3.952308269	5.118912843	3.710011525	-2.578165596	2.691393846	-2.029695476	-2.119342937	4.355566893	3.883616839	-2.054335052	5.739947998	4.996468113	5.572081914	2.868820843	3.040550856	3.883616839	-2.743122933	5.044518106	-2.707370167
hsa-miR-652	3.017580092	0.870942334	-2.9729219	3.017580092	0.966696493	2.749750316	3.339457121	2.518857477	2.221451803	2.730760778	-1.247551853	2.454404117	2.339794087	2.749750316	4.221023302	1.726367298	-3.078803462	3.609130605	2.362854264	2.174253596	1.850245961	-3.041256321	2.660657351	3.296880533	3.403698582	-2.95837462	2.660657351	3.118844599	3.069015402	2.638111744	2.638111744	5.233886625	4.200296999	2.498920144	3.339457121	-2.412132278	-2.504969105	3.782691742	3.802948711	-2.43764845	2.909001271	3.069015402	3.693661573	2.617634741	2.617634741	3.36339208	3.194580237	3.240800093	2.476918077
hsa-miR-505	3.639232319	3.127741607	2.877515763	4.644205666	1.515006191	4.837761172	4.600243023	3.77906693	4.278212029	3.565126588	0.947603162	4.522335786	4.258940028	3.966893243	3.741104382	2.814243616	3.077235406	3.869736996	3.393298159	1.685699965	1.311546315	-2.872156249	3.251038281	-2.790771695	2.814243616	-2.790771695	2.567944355	2.269417623	3.718219758	2.362459575	2.684514532	-2.161431785	3.033793333	-2.812119546	2.795597099	-2.254396489	-2.345556343	2.9542712	-2.571806061	-2.279451745	2.98896041	3.476435838	2.901387171	2.434336323	2.726759996	2.970617916	4.332236752	2.85587626	2.343344992
hsa-miR-532-3p	4.7228635	3.737623669	-2.8389372	3.720017653	3.054851166	3.599666524	3.697088302	3.946247812	3.489474052	2.640246149	-2.279818595	3.579807843	4.649575487	3.329642443	3.204270058	2.410695556	3.395080194	3.599666524	3.697088302	4.238865394	2.245454526	-2.906168396	3.923469549	3.617946485	5.486362689	3.204270058	3.35050555	3.987294616	2.338678326	2.434033665	2.722090773	6.675307012	3.965938714	3.527499963	3.251763211	-2.287201243	-2.378539266	2.338678326	-2.605231182	-2.312305469	2.319526385	2.854741177	3.987294616	2.772662404	1.66059601	3.011324186	3.204270058	4.502775951	3.489474052
hsa-miR-502-3p	4.286406182	4.100059357	-3.029537469	4.286406182	4.859716756	4.387551802	3.554662794	3.615908132	4.514450163	-3.159142801	-1.662865237	3.770263025	4.809941063	3.677894866	3.064216806	1.446475365	5.043865099	3.328235672	3.86923884	4.708069232	4.365724654	-3.097894187	3.770263025	3.770263025	5.667549563	3.770263025	3.846079245	3.889259389	3.425075126	2.872991022	3.114839581	7.020433094	3.728280565	4.2414246	3.570110132	-2.468564858	-2.561431978	3.639221345	4.079037413	-2.494089356	3.496664273	3.748544144	4.708069232	3.263523212	2.75945921	3.770263025	1.671285132	4.607919549	3.516855409
hsa-miR-892b	2.546186201	3.723360585	4.809993232	-2.58771044	4.500477015	3.723360585	3.080876755	0.392520542	1.947604778	1.629421619	6.100137261	2.907622497	2.617497856	3.212241942	3.167761495	3.891287415	3.212241942	-2.433563521	3.427778912	4.342328364	3.527441536	6.009211164	3.75627944	4.787157185	2.907622497	-2.566530425	3.631505427	4.834442788	-2.706925073	2.76947874	3.13334501	-1.942138378	3.651404397	3.705435421	-2.718061807	-2.034372195	4.907012776	-2.723507821	-2.349286296	-2.059230467	5.581859454	2.453875744	1.142453373	0.829101693	5.495201737	2.352381868	5.129575538	1.947604778	5.054154391
hsa-miR-500*	4.111381977	3.825241131	-2.886194718	3.803804492	4.235958573	4.170684856	4.13000294	3.964122369	4.052448848	2.516302031	-0.20770936	3.922930738	4.580818044	3.536067264	3.325086495	2.494578799	4.356443929	3.502705404	3.409614106	4.559757422	3.536067264	-2.953663129	3.922930738	3.44751541	5.244687355	3.429780866	3.593471052	3.484539012	2.827572896	2.694454457	2.612321057	6.498955481	3.672892109	3.695902362	3.304149775	-2.332512049	-2.424172343	3.304149775	3.388958004	-2.357704851	2.85157535	3.536067264	4.290279876	2.694454457	2.472350161	3.346186785	2.904749697	4.45876309	3.484539012
hsa-miR-222	4.318086932	2.57102313	-2.681800011	4.33831241	8.072152961	2.752723286	3.262766491	4.357464687	2.833900806	4.677495121	2.548191611	3.722454524	3.632745218	4.273249463	4.411153791	4.176090673	8.036513018	5.041298343	3.930340074	3.478048185	5.717077859	3.684626745	3.741205342	4.455034131	5.326701144	3.457193462	3.262766491	3.632745218	4.067610317	7.723082007	5.95544064	6.371504581	4.273249463	6.196233565	5.089488719	-2.134561177	-2.225154716	3.800951267	-2.449998898	-2.159460782	-2.742090282	-2.674724395	2.636351329	2.361149554	3.632745218	3.076222312	2.57102313	2.636351329	7.795961433
hsa-miR-374a	5.771411221	5.410921402	4.015746241	6.304096686	4.015746241	6.358865516	6.099223803	5.79798575	6.358865516	6.304096686	5.145729714	6.185232202	6.063517302	6.424003479	6.358865516	6.486792676	5.653678374	5.9165627	5.496876704	5.121604397	3.625336918	-2.638450458	4.637052828	4.658952922	5.629696153	4.377895513	5.02274679	5.02274679	5.714242252	3.90574431	5.544560801	-1.939162643	5.383935412	-2.579379837	3.845876263	5.714242252	5.276307455	5.79798575	5.680776501	4.471559112	5.680776501	5.302262157	5.436486496	4.614879768	4.658952922	5.544560801	5.302262157	5.121604397	4.332984677
hsa-miR-513c	3.773887581	4.139343287	5.272406481	2.515710347	4.001253492	2.633820954	3.931922381	4.484937835	4.096968793	1.316124231	5.735481265	3.030622803	3.792126793	4.307066322	3.10735682	4.411661565	1.591938918	3.030622803	4.160651582	3.931922381	4.942875859	6.038444613	4.34621017	5.516388685	3.683819726	3.663940748	4.411661565	4.87024564	2.610853122	3.609324684	1.912553956	5.242879876	0.999212252	2.496601098	1.391842718	-2.099857329	-2.190991743	1.515857088	-2.417178323	-2.124905593	1.962751765	-2.64324551	2.610853122	0.657325146	2.898268101	2.587567037	2.857776934	4.229261656	3.754073169
hsa-miR-374b	5.837022634	5.188688649	4.299936376	6.417527579	4.274430139	6.084658982	6.172809496	5.603437339	6.084658982	5.897448546	5.006404824	5.927857131	5.99019522	6.449742152	5.837022634	5.867171985	6.172809496	5.295481857	5.575998788	5.405415628	4.460729379	-2.870634636	5.405415628	4.856292743	6.143311224	4.299936376	5.24124719	5.690089133	5.575998788	4.438899068	5.493494923	5.690089133	5.295481857	3.657153362	4.904150605	5.867171985	4.274430139	5.897448546	5.516181617	5.628016858	5.775918334	5.107417297	5.267848316	4.856292743	4.757157084	5.133491312	5.54738244	5.54738244	5.295481857
hsa-miR-363	4.914202276	5.144124452	5.446189345	5.505040814	4.144578942	4.674078487	4.447771144	5.702133467	6.821099713	3.285126446	2.597643294	5.199461736	6.336422866	5.702133467	6.39737739	4.766836069	7.056509725	4.817384532	7.194540653	4.938574179	-0.105064163	3.090444404	6.562348104	5.818396617	6.986364786	3.627606534	5.527785028	6.097703706	5.169602883	4.766836069	4.572533669	9.857785439	6.787396569	2.737333917	5.639903815	-2.255758345	6.279065448	6.186077716	5.615261977	5.01671575	6.246517285	5.478789408	6.851581653	5.559064956	1.975540584	6.246517285	6.003000441	6.308211497	4.695253903
hsa-miR-532-5p	5.810929026	5.369480407	3.16802805	5.157679106	6.591266786	5.369480407	5.288177197	5.559682726	5.211291102	3.654914578	1.802134543	5.060842815	5.810929026	5.060842815	5.157679106	3.56180883	6.312804415	4.122078178	5.421793391	6.108778481	5.315017065	-2.616557616	5.614127654	4.958537415	6.619578453	4.792153702	5.450326315	5.664976567	4.208117269	5.315017065	5.034242713	7.813284821	5.559682726	5.638001216	4.986386152	5.262340091	-2.100779039	4.841126181	4.817284486	5.08438206	4.863880581	4.934925372	5.961797022	4.367998675	3.761025608	5.211291102	5.614127654	6.045983245	5.638001216
hsa-miR-362-5p	5.569870348	5.07806805	2.89496426	5.158648338	6.283090786	5.07806805	4.977914504	5.129118251	4.707644788	3.697059065	2.765868803	4.730786161	5.831362413	4.876529771	5.005068315	3.908661601	6.31084563	4.392982009	5.237134896	5.801469427	5.621777734	-2.832145121	4.900633323	4.92906176	7.131760138	4.707644788	4.92906176	5.770768343	4.756440068	5.158648338	4.829078852	7.776504512	5.237134896	5.542665112	5.005068315	5.29220893	4.583409896	4.977914504	5.07806805	5.43490043	5.264533464	5.29220893	6.440844048	4.900633323	4.371086822	5.684962644	5.621777734	5.740884707	5.373532449
hsa-miR-513a-5p	6.205269691	6.205269691	6.529170839	5.796745588	6.753087115	5.522288074	6.325852257	6.474157455	6.147556826	5.60267321	7.759746816	5.741808644	5.881669202	6.205269691	5.663333073	6.529170839	5.84805402	5.84805402	6.445664933	5.631463985	6.354762217	7.238216215	5.910509846	6.753087115	5.467849534	6.084893052	5.576993963	6.657669219	5.576993963	6.147556826	5.41356397	6.753087115	5.135230814	5.36107928	5.310618142	-1.897786869	5.60267321	5.549887476	5.741808644	-1.922549024	5.336172138	5.711230089	5.688995858	4.897366384	5.2863851	5.820834894	5.36107928	6.205269691	6.561324027
hsa-miR-513b	4.986160931	5.133267525	5.916910599	4.699079527	5.584944541	4.299742495	5.160105884	5.160105884	5.183855969	4.533489499	6.897052908	4.44094372	5.056884137	5.282714703	5.133267525	5.108735288	4.375964832	4.743345968	5.183855969	4.889010129	5.742433879	6.864108083	5.133267525	6.217427884	5.208026443	5.498612274	5.282714703	6.154070193	4.44094372	5.133267525	4.675241071	5.976800733	3.986834091	4.055367848	3.848646245	4.44094372	4.035711042	3.986834091	5.183855969	-2.000336331	3.584870375	3.033373036	3.926703487	3.792228193	4.914366009	5.108735288	5.009502468	5.335195233	5.691457295
hsa-miR-766	4.213441191	3.390188587	4.253995002	3.798320069	4.783922756	3.411059377	3.780707569	3.515424073	2.915112418	4.49551185	3.334993216	3.515424073	2.285279114	2.470903259	4.41747066	4.319063176	4.807208535	4.213441191	2.741816584	4.0267192	4.194878864	4.048082968	3.071753096	4.395163022	4.373213425	4.49551185	3.55007906	4.007021046	4.541166095	4.299746397	4.096708349	-2.135543032	4.194878864	5.186357918	4.319063176	-2.228723738	5.081951531	3.888269921	4.41747066	5.133128594	4.096708349	4.49551185	4.319063176	4.048082968	4.234124614	4.395163022	4.56375415	3.495320817	4.234124614
hsa-miR-361-3p	4.264325586	4.05995029	3.565663026	4.740556343	3.531266671	5.409072427	4.205650637	4.448117746	4.937841241	5.086103009	4.05995029	5.548378672	4.426581212	4.937841241	4.244603492	4.861855796	4.147341522	4.670116072	4.264325586	3.090906847	3.832337113	3.307031475	3.565663026	4.504039975	4.571772977	3.58544501	3.531266671	3.922539599	5.086103009	4.328908151	4.382654272	4.961753323	3.922539599	3.490876063	3.943561542	5.086103009	4.717530598	4.64927845	4.382654272	4.504039975	4.986449889	4.019194817	3.922539599	4.019194817	4.504039975	4.571772977	3.548813433	3.619500049	3.619500049
hsa-miR-188-5p	5.20911031	6.718715993	8.124890046	5.6377246	7.457986389	5.20911031	5.696868904	6.658063214	5.28446719	5.419507427	7.491083656	5.337417533	5.337417533	5.838772403	5.748301838	6.10640616	6.227548059	5.589402633	6.846180254	6.199807327	7.419601935	9.426684415	6.34657483	6.778341949	5.838772403	7.076249987	7.386011945	7.209544178	5.528204585	7.248461857	6.227548059	6.592560708	6.622043212	7.851402465	8.082268928	6.044769294	6.227548059	5.775762457	6.94332002	6.014702767	6.227548059	5.984766778	5.924340499	7.044445379	7.667316667	5.984766778	7.457986389	6.56078378	7.561975041
hsa-miR-20b	6.516685084	6.359450228	6.182097766	6.671580984	5.399654416	6.45308895	6.087969973	6.151861705	7.000123556	6.702369992	6.642774954	6.24377674	6.7369541	6.770173122	6.935724601	6.642774954	7.414742122	5.562344087	7.133348631	6.83721527	5.593177943	6.030782621	7.036096147	6.24377674	7.774874095	5.452880861	6.516685084	6.45308895	5.93912678	5.792109882	5.879411561	9.884365484	7.414742122	4.013881919	6.387113864	6.182097766	7.205330701	7.17224613	6.702369992	6.331641171	7.205330701	6.484924634	7.276866219	6.06050845	6.087969973	6.702369992	8.28607328	6.671580984	5.426987217
hsa-miR-424	6.765788789	7.202088533	5.906261011	9.283374012	7.879363025	7.516164568	5.789868259	7.658861387	9.488408679	8.272139048	6.997705783	9.283374012	8.360529246	8.657390783	6.481266481	8.080090176	9.651189403	7.202088533	8.792011617	4.358471898	6.115302242	5.110639379	5.875589976	7.098872189	8.232643589	6.96501945	6.0579825	6.087777144	7.658861387	5.452789289	7.306950822	7.13175906	6.997705783	5.507841236	6.447635355	7.516164568	7.163100985	7.552444909	7.235249696	7.339885565	8.614082096	7.840452345	7.476206637	6.298582346	7.098872189	7.339885565	4.201728703	7.163100985	6.997705783
hsa-miR-660	6.650078018	6.619652939	4.615221204	6.5911874	6.979859492	6.495706837	6.403743505	6.561665204	6.283731252	5.335259804	4.195085604	6.106076799	6.880674349	6.338548252	6.25534044	5.523527344	6.561665204	5.608737573	6.561665204	7.012639432	5.362760683	3.192124177	6.370586661	5.866289621	7.283429659	5.335259804	6.495706837	6.619652939	5.335259804	5.501372482	5.895856424	8.301443759	6.106076799	5.895856424	6.135955466	6.283731252	5.335259804	5.866289621	5.986428884	6.338548252	5.925552155	5.986428884	6.750499587	5.389770407	5.124345479	6.164762225	5.501372482	6.561665204	6.106076799
hsa-miR-1308	10.47459154	11.67621168	11.95119663	11.43562052	12.32420629	11.0450985	10.87794762	11.33289192	11.2320433	11.13041513	13.08271813	11.43562052	10.24232642	11.13041513	10.58817382	11.67621168	11.79739853	11.33289192	11.5416002	10.72719981	12.76703407	12.53288996	11.13041513	10.80563532	10.58817382	11.95119663	10.58817382	11.0450985	10.72719981	11.67621168	10.95360746	11.33289192	10.95360746	13.08271813	10.02718487	10.65744665	11.0450985	10.53279414	9.485409612	10.72719981	10.58817382	10.30635302	10.02718487	10.95360746	12.12414789	10.87794762	11.5416002	10.58817382	11.95119663
hsa-miR-221	6.237907078	4.449424574	2.980270719	5.153948835	8.820446859	4.287169522	5.868655596	5.184002988	5.027697408	5.348350961	4.598555894	5.402700608	5.376260547	5.491580786	6.488953591	5.027697408	8.820446859	5.491580786	5.291767238	5.319933855	6.916835823	3.567033199	5.491580786	4.528427656	7.96710005	5.655351456	5.402700608	5.263882433	5.000061703	9.093898556	6.713870799	6.647118157	5.7765722	8.729996444	5.545958288	4.748547619	4.575906268	5.291767238	4.699918961	4.427395766	3.156791221	5.077041648	5.749088156	5.128303756	4.404748518	4.72499556	6.270668131	5.263882433	9.00192955
hsa-miR-223	8.000486312	8.410946596	8.942279243	8.244391075	7.662349314	8.281370989	9.070772366	8.535837357	8.04155955	8.985601246	8.890274698	9.162242198	8.204691644	8.45713156	10.26964422	9.070772366	6.728742046	9.260071372	7.771773776	8.624574362	6.539181292	8.204691644	7.483466892	9.448166633	9.81953626	9.936911748	9.65917692	8.711731021	7.962190855	7.627226283	8.497331319	8.204691644	8.535837357	7.811948297	8.848130807	8.281370989	8.368356106	8.535837357	8.580682527	8.624574362	8.083539787	8.083539787	8.410946596	9.3942638	8.410946596	8.890274698	6.383512713	8.083539787	8.000486312
hsa-miR-361-5p	6.845880613	6.516800729	6.076650237	6.915793586	6.777050208	7.013134251	6.547053943	6.845880613	6.947017543	6.451508256	6.142246192	7.548718804	6.980498231	6.947017543	6.584015553	6.264384472	6.876729329	6.236612934	7.050066361	6.675828262	6.915793586	5.537004009	7.223815011	6.35537185	7.770888225	6.584015553	7.223815011	7.297258641	6.811771932	6.980498231	7.084123215	6.451508256	7.14991292	6.915793586	7.297258641	7.330993775	7.36546185	7.223815011	7.297258641	6.615581663	7.36546185	7.189847956	7.330993775	6.947017543	6.615581663	7.189847956	8.463771511	7.189847956	6.876729329
hsa-miR-98	6.633333166	6.196299346	5.490198395	6.995242938	5.290566785	6.96304908	6.571938072	6.441226024	6.473468057	6.374408838	5.290566785	7.16956247	6.860686071	6.662506874	6.318228095	6.071446698	5.156095256	6.196299346	6.256637452	6.318228095	5.156095256	3.659296325	6.16677593	5.374345535	5.890401313	5.10525176	6.071446698	5.799069878	6.013529411	5.235129307	5.951138186	5.651042332	5.05631047	3.949558282	5.290566785	6.256637452	5.598979922	5.82923549	5.490198395	5.402027209	6.013529411	6.22924217	6.256637452	5.181530916	5.374345535	6.043634657	5.799069878	5.890401313	4.95089005
kshv-miR-K12-9*	-2.900063936	-3.251767754	-2.892755801	-2.900063936	2.644097883	-3.268108707	-3.160048191	-3.078430807	-3.263032118	-3.024387496	-3.282369296	-3.254713282	-3.27920395	-3.283826791	-3.073617375	-3.063555209	-3.000327899	-2.739311071	-3.160048191	-3.145892522	-3.149575616	-2.962181269	-3.110110075	-2.877976254	-2.968740247	-2.877976254	-3.058265958	-3.073617375	-3.024387496	-3.166474733	-3.181585771	4.640298768	-3.058265958	-2.900063936	-3.036001495	-2.323012451	-2.417331537	-3.041680896	-2.651422156	-2.348936021	-2.955525433	-2.885389209	-3.030221607	-3.101461863	-3.114321802	-2.921280204	-3.073617375	-3.19577843	-3.036001495
hcmv-miR-US33-5p	-2.795830769	-3.171038314	-2.788034245	-2.795830769	-3.073189299	-3.188471304	-3.073189299	-2.986117574	-3.183055456	-2.928462647	-2.588258174	-3.174180687	-3.200308021	-3.205239799	-2.98098247	-2.970247867	-2.90279519	-2.624335082	-3.073189299	-3.058087633	-3.062016862	2.168863027	-3.01991391	-2.772267008	-2.869096593	-2.772267008	-2.964605145	-2.98098247	-2.928462647	-3.080045316	-3.096166198	-2.077601528	-2.964605145	-2.795830769	-2.940852788	-2.180215982	-2.280838241	-2.946911733	-2.530572711	-2.207871977	-2.854998658	-2.780175357	-2.934686641	-3.010687754	-3.024407099	-2.818464882	-2.98098247	-3.111307325	-2.940852788
hcmv-miR-UL148D	-2.930187512	-3.2714639	2.151219044	-2.930187512	1.637123625	-3.287320372	-3.182463669	-3.103266104	-3.282394296	-3.050825087	-3.301158159	-3.274322099	-3.298086659	-3.302572441	-3.098595383	-3.088831543	-3.027478816	-2.774200701	-3.182463669	-3.168727692	-3.172301589	-2.99046317	-3.134006135	-2.908754694	-2.996827685	-2.908754694	-3.083699109	-3.098595383	-3.050825087	1.585533956	-3.203362697	-2.276909922	-3.083699109	2.875566062	-3.06209475	-2.370244639	-2.461767322	-3.067605767	-2.688917545	-2.395399619	-2.984004669	-2.915947866	-3.056486227	-3.125614328	-3.138092991	-2.950774754	-3.098595383	-3.217134566	2.699848637
kshv-miR-K12-7_v14.0	-2.61537144	-2.979274791	-2.607809808	-2.61537144	-2.884373756	-2.996182563	-2.884373756	-2.799925314	-2.990929882	-2.744007406	3.333908089	-2.982322491	-3.007662665	-2.398874755	-2.794944919	-2.784533727	-2.719113254	-2.449042548	-2.884373756	-2.86972707	-2.87353792	2.440614588	-2.832703439	-2.592517604	-2.686429923	-2.592517604	-2.779061008	-2.794944919	-2.744007406	-2.891023216	-2.90665841	-1.918780897	-2.779061008	-2.61537144	-2.756024258	-2.018303799	-2.115894526	-2.761900661	-2.358105035	-2.045126579	-2.672756728	-2.600187692	-2.750043885	-2.823755248	-2.837061259	-2.637323636	-2.794944919	-2.921343368	-2.756024258
ebv-miR-BART1-5p	-2.91111668	-3.256563778	-2.903938555	-2.91111668	-3.166475882	-3.27261403	-3.166475882	0.257518603	-3.267627752	-3.033228557	-3.286620927	-3.259456906	-2.582317665	-3.288052493	-3.081582649	-3.071699486	-3.009596973	-2.753223567	-3.166475882	-3.152572039	-3.156189612	-2.972128962	-3.117426153	-2.889421933	-2.978571257	-2.889421933	-3.066504329	-3.081582649	-3.033228557	-3.172788098	-3.187630315	-2.24985544	-3.066504329	-2.91111668	-3.044635945	-2.344330793	-2.436971967	-3.050214311	-2.666898174	-2.369793189	-2.965591532	-2.896703013	-3.03895888	-3.10893179	-3.121562954	-2.931955517	-3.081582649	-3.201570489	-3.044635945
ebv-miR-BART16	-2.923193945	-3.257165656	3.196663921	-2.923193945	-3.170070385	-1.96885641	-3.170070385	-3.092567964	-2.46723928	-3.041249395	-2.733540207	-2.096234626	-3.283218581	-3.287608349	-3.087997215	-3.07844236	-3.018402827	-2.770545875	-3.170070385	-3.156628413	-3.160125814	2.690274727	-3.122650035	-2.902219875	-2.988407753	-2.902219875	-3.073419781	-3.087997215	-3.041249395	-3.176172916	-3.19052209	-2.283899105	-3.073419781	-2.923193945	-3.052277841	-2.375236086	-2.464799818	-3.0576709	-2.68708812	-2.399852649	-2.9758592	-2.909259085	0.98187174	-3.114437847	-3.126649417	-2.943340538	0.261440313	-3.203999186	-3.052277841
ebv-miR-BART7	-2.842514403	-2.0973532	-2.835262671	-2.842514403	-3.100492138	-3.20771866	-3.100492138	-3.019504665	-3.202681251	-2.965878453	-0.018039143	-3.194426618	-3.218728271	-3.223315434	-3.014728383	-3.004743875	1.215202108	-2.683002205	-3.100492138	-3.086445721	4.349919068	2.844090597	-3.050939437	-2.820597191	-2.91066068	-2.820597191	-2.999495446	-3.014728383	-2.965878453	-3.106869082	-3.121863495	-2.174472383	-2.999495446	2.269524111	-2.977402816	-2.269916516	-2.363507661	-2.983038385	-2.595791603	-2.295640012	-2.897547857	-2.827952933	-2.971667537	-3.042357971	-3.055118659	-2.863566928	-3.014728383	-3.135946616	-2.977402816
ebv-miR-BHRF1-1	-2.91245713	-1.265832782	2.35862602	-2.91245713	3.423337744	-2.30622682	-3.164912682	-3.085658799	-2.379041392	-3.033180491	-0.399209367	-3.256836433	-3.280617893	-3.285106864	-3.080984756	1.058401292	-3.009817619	-2.756359395	-3.164912682	0.593379467	-0.700250827	3.478484067	-3.11642069	-2.89100907	-2.979144691	-2.89100907	-3.06607789	-3.080984756	-3.033180491	3.154370366	-3.185826571	-2.258714989	1.50898984	3.569177894	0.904324911	-2.352116077	-2.443703842	0.864914015	-2.671015594	-2.377288944	-2.966312557	-2.898207358	-3.038845656	-3.108022915	0.716004371	-2.933059011	-3.080984756	-3.199608234	3.569177894
hcmv-miR-US4	-2.748725703	3.796946199	2.852528531	-2.748725703	2.852528531	-0.175873995	2.852528531	3.657171155	-2.146023155	-2.868746554	3.233162984	2.326955432	-0.792657671	0.858621135	-2.916272638	0.78258595	3.657171155	-2.593536329	3.428579887	3.657171155	4.772368542	4.131944519	1.573413394	2.934352792	1.496925735	3.729183704	1.646992081	0.365650336	-2.868746554	-0.865840737	-1.111683355	-2.098787804	-2.901452517	4.022474858	4.554767578	-2.191645374	-2.282700174	1.221351998	-2.508689158	-2.216671756	1.697506631	-2.734558853	-2.874378752	0.042877331	-2.955568326	-2.769207699	1.297004338	-3.034205824	-2.879958604
hsv1-miR-H1_v14.0	2.643448518	3.569165969	4.539420401	-2.590025369	5.385311725	-2.031259917	2.434627083	2.905008332	-2.153795804	-2.708839582	3.976282528	-2.09545151	-1.354847574	-0.162414235	-2.755887859	-2.746271594	2.597699619	-2.4363962	3.427729765	2.729811991	4.037926222	4.240469512	0.493040093	-2.568916494	-2.655658317	-2.568916494	1.487478562	3.035917935	-2.708839582	6.095889527	-2.859071681	-1.946621661	-2.741216734	4.201578228	1.340138904	-2.038545682	-2.128685057	-2.725366632	-2.352402046	-2.06332046	-2.643029113	-2.576000946	-2.714415157	0.61507713	0.905784018	-2.610301447	3.283342653	-2.872635397	5.049938853
hiv1-miR-H1	-2.594755433	4.061901996	4.857490894	2.863886748	4.52196752	-0.258728795	2.661384772	3.131778899	0.501662868	1.944903119	4.52196752	0.137330993	2.883854885	0.825328877	2.477549215	3.304050305	4.955119935	3.567771371	2.544057785	3.426494771	5.556851142	5.282464241	2.704712512	3.77420452	2.350067852	4.341920059	3.131778899	2.974201529	2.350067852	4.137401853	0.05770843	-1.948565127	2.350067852	4.15691851	2.883854885	-2.040887273	5.178077612	4.78717488	4.246240304	-2.065769351	5.282464241	3.890447161	1.923005818	3.667850224	3.014815457	-2.615119328	2.767564164	-0.15663025	3.950873767
ebv-miR-BART19-3p	-2.680955573	5.289386314	7.205045584	5.087580095	5.646722868	4.546811701	4.839371744	4.546811701	4.839371744	4.569258663	7.342611728	3.016143101	4.546811701	5.23788962	5.087580095	3.601431291	-2.778692978	3.215136277	5.111822445	4.133316575	3.751030284	7.521483084	5.111822445	5.535938201	4.569258663	3.434245969	4.738905103	6.028054088	1.327819451	4.937999475	4.716455782	5.565319815	4.961430687	5.213159271	4.058255345	-2.118445245	-2.210387579	-2.819003919	-2.438579333	-2.143715566	4.591092654	2.341023244	2.841603115	1.008098005	5.850092216	3.807371205	5.8792624	4.38476751	5.820659708
kshv-miR-K12-10b	-2.784165258	1.777946083	4.070589171	2.451797108	5.102538743	-0.03856615	1.457882994	2.313226604	-1.340962362	1.53430574	2.266973667	-1.481641215	-1.801709943	-1.814763201	1.949455141	1.53430574	2.853150123	-2.629107589	1.381932141	2.76196329	3.958600382	5.102538743	1.704658107	2.585137909	1.777946083	3.143815503	2.987006077	2.853150123	1.929203531	4.850414836	0.450739465	-2.134778945	1.75594048	4.978716966	4.000901926	-2.22755771	-2.318535233	1.258131266	3.580325665	4.090665498	1.704658107	-2.770010431	1.007185885	3.26686557	3.688246497	2.36098777	3.981288742	0.048621812	5.210356719
hsv1-miR-H6-3p	3.830231579	2.068475057	3.323193026	3.697384589	4.494869077	3.267005052	3.809935768	2.999030968	2.685749897	4.517863343	2.642644793	2.817493512	1.06689161	1.166979445	4.161250549	3.927921825	3.720734885	3.22069657	2.775013697	3.243884059	2.839573351	3.485958881	1.524501	2.999030968	3.738664119	4.142354408	3.468677301	3.809935768	4.24910782	3.830231579	3.243884059	-2.30191029	3.951118259	4.690973954	3.992918615	-2.396766706	4.391037856	4.161250549	4.448393811	4.540574534	3.873545909	4.597355891	4.346240365	3.524682886	3.830231579	4.182305931	3.63604183	3.506248033	4.062944357
hcmv-miR-UL70-3p	4.056902613	5.823416449	6.272107939	4.779911661	5.62579498	4.132166808	5.85015519	6.153254696	4.132166808	5.145380605	5.244415893	4.356475521	4.80269823	4.1727234	4.9473325	5.823416449	5.765894213	5.653888466	6.060516925	5.939741504	6.861637175	6.511667264	5.169594246	5.325253267	4.9473325	6.795036669	6.608255757	4.9473325	5.433546294	5.405899793	4.994315929	-1.934803694	5.460699039	7.331034128	7.059207918	5.62579498	8.022345847	6.117327553	7.259786043	5.823416449	7.124756203	6.414500825	5.325253267	7.259786043	5.572892067	4.80269823	5.794784074	5.653888466	5.823416449
ebv-miR-BART13	5.782114906	6.863429138	8.272182796	6.269059207	7.442688027	5.932205414	5.963133144	6.023487535	6.053860127	6.391165349	8.348811878	5.642671878	5.754374749	6.331398374	6.238499508	6.509038401	5.874897015	5.902101168	6.607227843	5.729824322	6.73466734	9.185644695	6.053860127	7.09584089	6.116124433	6.637010468	6.448309994	7.26980581	5.845766268	6.704472238	6.116124433	6.794900265	6.542950996	7.303244508	6.448309994	5.532036992	6.607227843	5.963133144	6.575127439	5.234391375	6.704472238	6.146168437	6.146168437	6.087350826	7.408756103	6.1739239	7.230491964	6.331398374	7.19888773
kshv-miR-K12-3	6.71555411	7.833625721	8.717231926	7.102287138	8.463903632	6.835942067	7.72572404	7.102287138	6.805109112	7.620286756	8.021392902	6.835942067	6.403782872	6.937709879	7.909977002	7.411258297	7.580364213	7.203363947	7.909977002	7.79627315	9.249048691	9.753420731	6.903841974	7.580364213	6.679501399	8.09965708	7.72572404	7.236221692	6.679501399	8.549086202	6.649992122	7.580364213	7.039173603	8.674558495	8.18371293	6.679501399	7.411258297	6.679501399	7.477784365	7.306488879	6.805109112	7.203363947	6.776261966	7.79627315	7.516203674	7.039173603	7.983163551	7.203363947	7.944287331
[truncated: 115 more columns]
