# Supplementary material for: miRNA profiling in renal carcinoma suggest the existence of a group of pro-angionenic tumors in localized clear cell renal carcinoma
Source: PLoS One. 2020 Feb 28;15(2):e0229075. doi: 10.1371/journal.pone.0229075 (PMC7048408; doi:10.1371/journal.pone.0229075)
Supplement: S2 Table — (TXT) [file pone.0229075.s002.txt]

id	Expected score (dExp)	Observed score(d)	Numerator(r)	Denominator (s+s0)	Fold change(Unlogged)	DC002	DC003	DC004	DC006	DC008	DC009	DC011	DC012	DC013	DC014	DC016	DC018	DC019	DC023	DC024	DC025	DC026	DC029	DC031	DC033	DC035	DC037	DC039	DC040	DC041	DC042	DC043	DC044	DC046	DC047	DC049	DC051	DC052	DC055	DC056	DC059	DC060	DC062	DC063	DC066	DC067	DC069	DC070	DC071
hsa-miR-34b-5p	-0.8600108	2.970083	1.1761603	0.3960025	1.5403029	0.095788166	-1.1827031	1.054866	0.9370939	0.07191579	0.651725	1.5417176	0.651725	0.40506425	1.054866	1.361848	0.96632546	-1.057072	0.99362344	1.2663842	0.17298429	0.4844028	0.873223	0.96632546	-0.050837357	-0.050837357	-7.140274	-1.2009636	0.873223	0.19727723	-0.00151189	-0.88004476	1.0850836	1.054866	0.2498161	-0.24607499	0.07191579	-1.4838139	1.1795126	1.2385331	-0.1989177	-0.17642148	-1.166366	-7.553366	-0.4456528	1.3914133	-1.0723976	0.62228173	0.51209897
hsa-miR-29c	-1.1005518	3.0061152	0.44596815	0.14835365	1.377444	0.338977	0.28510872	0.72717875	0.44860473	0.16932026	1.3751785	0.06981006	0.28510872	0.28510872	0.8394062	0.49768463	0.28510872	-0.47908863	0.16932026	0.44860473	0.72717875	0.06981006	0.338977	0.06981006	-0.56932145	-0.56932145	-0.33810982	-0.33810982	0.3929321	-0.04300865	-0.04300865	-0.6960781	-0.47908863	-0.14303192	0.011128578	-0.04300865	-0.6145914	-0.43476567	-0.14303192	0.49768463	0.011128578	-0.0928925	0.28510872	-0.25020298	0.49768463	1.125723	-0.14303192	-0.83612233	0.28510872
hsa-miR-136	-0.53759134	3.0191514	1.8071547	0.5985638	7.216646	0.109319665	-2.5021975	-2.509122	-0.45511723	2.7223718	1.2902426	-0.973204	2.0215333	3.1599858	3.4793892	2.3278425	3.2645082	-2.7554605	-2.7081435	-2.4881935	-2.5741937	-2.4881935	-2.6269202	4.378244	-2.6590204	-2.6379247	-2.0517266	-2.2735305	-1.9869212	-2.5616724	-2.4952176	-2.6324482	5.370881	-2.7121341	2.7223718	-2.7893155	-2.3940325	-2.5226102	-2.2266908	0.273567	1.2902426	1.0766634	-1.5002607	-2.4524155	4.338579	7.3374357	2.472564	1.2902426	3.9153323
hsa-miR-146b-5p	-0.988132	3.0277705	0.786922	0.25990146	1.5688756	-0.93889916	-0.37433967	-1.7364541	0.39937678	-0.65731394	1.7596792	1.2099785	0.5900048	0.33299962	1.2749366	1.5313462	0.49004498	-1.2718946	-1.5440184	1.885785	-0.5225297	0.8596176	0.68844163	0.65797746	0.14538802	0.55632484	0.43054906	-0.06499682	0.23450221	-0.9925562	-0.49470243	-0.06499682	0.116258994	0.49004498	1.4596981	0.7578534	-0.5225297	-2.5164614	-1.0441447	-0.31311616	0.46083918	-0.00622998	-0.79953015	-2.2675192	-0.10166417	0.9582194	0.55632484	-0.6345831	0.26852122
hsa-miR-130b	0.14751637	3.0361705	1.3238657	0.4360314	1.6355429	0.5940733	-0.26331994	-0.012950878	1.0710793	0.036948223	1.3582788	1.1889167	1.2830176	1.1425943	0.51829386	1.2595444	0.27685264	1.2133341	0.22869398	1.5342875	1.0950747	1.4809899	2.337247	0.7886381	0.9740877	-0.048804026	1.0486679	0.9304719	-5.670484	0.9069834	0.81030846	1.6374044	2.602162	1.2363324	1.7435536	0.22869398	0.7673154	-6.2025394	-5.9086275	0.43071607	-0.6890893	-0.6491463	-3.5746815	-6.132821	0.9740877	-1.03562	0.055473823	-0.5744095	0.49870637
hsa-miR-455-3p	0.8931385	3.0389466	0.96510804	0.3175798	1.6525719	0.33959797	-1.3055527	1.6211374	0.9143613	0.30653408	0.27287653	-0.8984868	0.73846895	0.7771452	0.6730254	-0.8984868	0.20539789	-0.04269048	0.30653408	-0.729191	0.33959797	-0.011007031	-0.3700702	0.17475586	-0.19214983	-0.5839707	0.17475586	0.4376357	0.63431436	0.7771452	1.1265628	0.8432582	-0.729191	0.04992751	0.5375269	0.7771452	-0.3123848	1.1265628	1.9456489	0.50172645	1.3068674	0.7771452	-0.3424761	-0.729191	0.8432582	0.02060155	0.8814395	0.40736845	0.8814395
hsa-miR-18a	-0.7101819	3.0547009	1.4522579	0.47541738	3.1544766	0.8228119	-1.5841914	-1.5912446	3.1246479	-1.7633842	2.3552682	1.8475955	3.5566633	2.3775876	2.5770833	3.9174104	-1.4361037	-1.8421522	-1.7939576	-1.5699278	3.8973327	-1.5699278	-1.7112278	1.0898993	4.0082526	-1.7224363	-1.1253651	-1.3512832	-1.0593575	-1.6447698	-1.577082	-1.716858	-1.7856113	2.3775876	-1.61172	1.0757654	-1.4740204	-1.604983	-1.3035747	3.380696	-1.8629378	1.3118856	-0.9887311	-1.5334862	1.5221545	-1.927672	-1.9009637	-1.8513225	2.184706
hsa-miR-181a-3p	-1.5426016	3.0971642	1.651048	0.5330838	3.070993	2.1620743	-3.0368507	3.0451064	3.4073925	1.8303096	3.4675024	1.3994977	3.2401855	3.2223372	2.6526995	2.3862112	2.6869683	0.6918502	-3.2443795	-3.0227392	2.4959478	-3.0227392	2.271053	-0.7200423	2.290393	-3.173621	-2.582918	-2.8064265	-2.5176141	2.068058	2.668848	-3.1681025	-3.2361224	1.0298772	2.6004562	0.7847355	-2.9278545	-3.0574205	-2.7592268	2.8240683	1.1552238	1.0800428	-1.6152533	-2.9866862	2.6526995	-0.8686347	2.8240683	2.271053	3.3480015
hsa-miR-424	1.6889362	3.1624012	0.97671294	0.3088517	1.7617369	-0.3119633	-1.6077907	1.7693222	0.002113148	0.14480953	1.9743574	-0.5163457	1.7693222	0.8464773	1.1433389	0.5660389	-0.3119633	1.2779596	-1.6384618	-0.41517946	0.7185915	-0.5490324	0.14480953	-0.20710059	-0.5163457	-1.0664165	-0.35095045	-0.27880213	-0.17416592	1.1000307	0.32640055	-0.03784485	-1.2154691	-0.41517946	-0.17416592	-0.35095045	-1.0327852	0.038393304	1.0573194	-0.57951516	0.44137076	0.14480953	0.07297878	0.002113148	0.4819081	-0.41517946	0.7185915	-0.64776963	0.6429127
hsa-miR-20a	-0.64883137	3.201937	0.540905	0.16893056	1.4294689	0.11756565	0.20127918	0.29118395	0.24997665	-0.5746169	0.1561742	1.2644029	-0.15161942	-0.017552838	0.24997665	0.7796178	-0.6109643	-0.23728512	0.83808565	0.24997665	1.327435	-0.32450438	-0.3623519	0.1561742	0.93723345	0.11756565	1.1062732	0.7796178	0.725677	1.1062732	0.57221746	0.725677	0.24997665	1.1600318	0.20127918	0.20127918	0.07498409	0.07498409	0.29118395	0.9933419	-0.40186357	-0.23728512	-0.48912	-0.5352845	-0.5746169	-1.2175713	-0.3623519	-0.32450438	-0.017552838
hsa-miR-142-5p	-0.30668116	3.2484343	2.4389274	0.7508009	0.77577895	2.525233	-3.3573248	-3.3644412	3.8778813	4.1477003	3.7135637	3.135204	4.521081	2.7441041	4.2216964	5.065905	5.3654695	-3.617598	-3.5689714	4.2216964	4.6507287	-3.3429334	4.294891	-3.63857	1.2916203	-3.496809	-2.8943853	4.124511	-2.827786	-3.418446	-3.3501518	-3.491181	0.6174509	3.7135637	-3.3851001	-3.65239	-3.246166	-3.3783026	4.294891	1.8488737	-3.63857	-3.655012	-3.7319033	-3.306165	4.1958466	0.7900936	-3.6769369	2.8453085	2.234403
hsa-miR-27a	0.009475053	3.2614949	0.44700363	0.13705483	1.3358237	0.18440598	-0.2087596	-0.04302437	0.18440598	0.013123207	0.12935513	0.25326604	0.92469186	0.18440598	0.07149952	0.32260388	0.25326604	0.54766434	0.92469186	-0.15938312	0.12935513	0.07149952	0.54766434	0.40057248	0.18440598	-0.26476985	-0.2087596	0.47245473	-0.04302437	0.07149952	0.013123207	-0.15938312	-0.3190511	0.47245473	0.40057248	-0.04302437	0.18440598	-0.2087596	0.013123207	1.1321579	-0.9117959	-0.8039754	-0.7033475	-1.4538053	0.18440598	-0.5898469	-0.43308002	-0.5898469	0.54766434
hsa-miR-374b	1.3814251	3.270672	1.1743929	0.35906777	1.7899833	0.24982308	-0.63892937	1.478662	1.1457934	0.66457176	1.1457934	0.06753921	0.98899126	1.0513296	1.5108767	0.9283061	0.35661602	0.6371331	0.46654987	-0.082572944	1.2044454	-0.63892937	0.6371331	0.5546293	0.35661602	-0.034715187	-0.6644354	0.5773158	0.6891513	0.8370528	0.16855143	0.32898283	-0.082572944	-0.18170883	0.19462584	0.6085167	0.09492587	-7.762833	1.3266964	0.8370528	0.27359247	0.5546293	0.32898283	-0.10786057	0.5546293	0.5773158	0.14382552	0.5284443	1.1457934
hsa-miR-126	0.93166405	3.2776098	0.76782787	0.23426457	1.6938853	1.0978031	0.032844577	1.202671	1.607975	1.202671	1.4557886	-0.35543343	0.71137434	1.0978031	1.3358717	-0.35543343	0.5459748	0.8963595	-2.3240008	-0.8796615	-1.5496111	-0.7246389	-0.019628491	-0.41182896	0.99615103	-0.46138856	0.39680675	0.71137434	-0.13213536	1.4557886	1.0978031	0.1468468	-0.62446874	-0.41182896	0.39680675	-0.2419233	-0.18789002	-0.7246389	0.39680675	-1.8918905	0.25923827	0.1468468	-0.674426	-1.2784948	-0.35543343	-0.7787151	0.25923827	0.79579645	1.607975
hsa-miR-21	-0.19850816	3.2946544	0.6997935	0.21240272	1.4548753	0.13232492	-1.5553668	0.13232492	-0.39220452	-0.39220452	-0.39220452	0.9751518	0.598212	0.13232492	0.598212	0.9751518	0.9751518	-0.39220452	0.598212	0.13232492	-0.39220452	-0.39220452	0.9751518	0.9751518	-0.8346703	0.13232492	0.9751518	0.13232492	0.598212	-0.39220452	0.13232492	0.13232492	0.598212	0.598212	0.13232492	-0.39220452	-0.39220452	-1.2411959	0.9751518	0.9751518	0.13232492	-1.2411959	-1.9960701	-3.1841366	0.598212	-1.5553668	-0.39220452	-0.39220452	0.13232492
hsa-miR-7	0.7851278	3.3449087	1.8609931	0.5563659	4.1047106	2.1149056	-2.6315887	3.0662484	2.3273818	1.8416831	3.0055764	-0.86199385	1.7166368	1.9401635	1.6395618	3.088029	-2.482317	1.1850173	-2.8430321	-2.617211	-2.7055068	-2.617211	2.8937695	0.9963547	3.4391503	-2.7709389	-2.1690934	-2.396818	-2.102558	-2.6926515	2.7764394	2.5696151	6.202817	-2.8471293	-2.6593375	-0.046085835	-2.5205367	-2.6525464	-2.348728	0.9963547	1.1850173	1.1674473	-0.5298647	-2.580478	1.1455349	8.376192	0.82764107	2.5696151	1.9401635
hsa-miR-98	2.3076265	3.3529932	0.50822175	0.15157256	1.4352326	0.12103118	-0.5850698	0.9199747	0.88778055	0.36595762	0.39819944	-0.78470147	1.094294	0.7854179	0.58723867	-0.003821478	0.12103118	0.1813692	0.09150733	-0.7009231	-0.18486701	-0.9700166	-0.061739072	-0.12413035	-1.0189577	-0.78470147	-0.47628844	-0.5850698	-0.67324126	-0.061739072	0.15397395	0.1813692	-0.89373744	-0.7009231	-0.03163348	-0.18486701	-0.5850698	0.060885802	0.99000156	0.36595762	0.24295987	0.15397395	-0.003821478	-0.9452692	0.29914033	-0.15456448	0.27112377	0.060885802	0.88778055
hsa-miR-361-3p	1.5703776	3.367799	0.76549995	0.22729976	1.4524057	-0.1706312	-0.6649185	0.50997466	1.1784909	0.21753618	0.70725983	-0.1706312	1.317797	0.19599983	0.70725983	0.6312744	0.4395344	0.033744067	-0.6649185	0.2734582	0.3411915	-0.64513665	0.8555214	0.15207264	-0.30804184	-0.28702	0.48694918	0.15207264	0.2734582	0.75586814	-0.21138695	-0.30804184	-0.21138695	0.2734582	0.3411915	-0.6110814	-0.34904006	-0.41853026	0.5597169	0.033744067	0.17385837	0.21753618	-0.10235575	-0.08323982	0.31877205	0.98755044	0.31877205	1.0137937	0.93569916
hsa-miR-195	-0.20381173	3.372454	0.64485776	0.19121322	1.5336716	0.32049978	0.16664636	-0.42463648	0.43319547	0.37457788	0.8606056	0.06595648	0.2706703	0.11352957	0.37457788	0.7020706	-0.7703186	0.43319547	-0.42463648	-0.20524275	-0.38310683	0.7559675	0.43319547	0.7559675	-0.60228693	-0.07083284	0.5325979	1.2703289	0.025718099	0.5325979	0.6482614	-0.018705005	-0.5590464	-0.33186114	1.1472973	0.5325979	0.5888504	-0.47175467	0.025718099	-1.0944544	-0.20524275	-0.07083284	-0.8099314	-1.5560118	0.43319547	1.936993	-0.47175467	0.025718099	0.5888504
hsa-miR-144	-0.2796144	3.4449434	2.5763254	0.7478571	2.3670082	2.9552677	4.7972345	1.0135496	2.7618887	1.9021142	3.3279264	-7.000634	0.22827126	0.068913005	2.730775	1.7585876	3.645025	1.2899783	-6.832734	1.9585192	-0.3700032	-6.6064744	-0.160372	-6.902401	4.0885105	1.0388391	4.4975166	1.6173728	2.9210436	1.8726847	1.7299697	1.7860281	0.57689166	-0.14038394	2.1439993	-1.0421894	-6.509612	-6.641878	-6.33747	-0.5884664	1.2652509	2.2672784	-0.34630153	0.7910483	-0.0876653	-0.46769902	0.20845224	2.566212	2.9210436
hsa-miR-19b	-0.6549249	3.4844496	0.58862066	0.16892788	1.4067044	0.077081114	-0.49075088	0.33887807	0.25119153	-0.08870277	0.2947735	0.98016304	0.077081114	0.038965616	0.33887807	0.83859867	-0.1748062	-0.28663597	0.69713634	-8.27E-04	1.6772579	-8.27E-04	-0.32780895	-8.27E-04	0.5222859	-0.08870277	1.0846561	0.60659355	0.65563625	0.74161094	0.38620892	0.4279255	0.47940293	0.65563625	0.038965616	0.077081114	-0.13519439	-1.0364434	0.12147179	1.034345	-0.4121872	-0.046543684	-0.5291267	-0.60259396	-0.08870277	-0.32780895	-0.21141109	-0.85700756	0.2947735
hsa-miR-592	0.5220875	3.4896843	1.950612	0.55896515	5.192227	3.3170044	-1.7031927	4.5550256	-2.0694768	-1.8843815	4.906191	-2.0833929	-0.3486885	-2.080304	2.1076908	-1.8698654	-1.5534551	-1.9640272	4.5128145	-1.6887703	-1.7773414	-1.6887703	-1.831644	3.7217007	-1.8647039	-1.8429775	5.362926	-1.4676898	-1.1725118	5.5476136	-1.6960039	-1.8373373	-1.9068563	-1.9194055	5.111207	3.494932	-1.5917943	-1.7242157	-1.4194496	5.9893703	-1.9850442	-2.0015216	-2.0785787	-1.6519225	-2.0489328	-2.0504997	-2.0234938	-1.9732995	3.078592
hsa-miR-93	0.62338567	3.4974632	0.5206431	0.14886308	1.3819078	0.1156691	-0.039653927	0.1156691	0.7195457	0.1156691	0.21670994	0.1156691	0.48046622	0.7910713	0.31744894	0.24974236	0.18308386	0.41171774	0.51308906	-0.06895223	-0.2529365	-0.2815024	-0.16554561	0.1156691	0.75292623	-0.6432034	0.24974236	0.05641541	-0.003858714	-0.06895223	0.41171774	0.51308906	0.24974236	0.05641541	0.34768757	0.1156691	-0.2815024	-0.37263933	0.6157497	1.0359625	-0.43168655	-0.10053125	-0.9871708	-0.9871708	0.21670994	-1.2072569	-0.40162387	-0.039653927	0.5828546
hsa-miR-224	1.1074163	3.6195815	2.3097734	0.63813275	0.5900635	-0.79539156	2.3577945	1.9059362	2.7503188	1.1510158	1.5521448	2.4564483	3.1485727	1.4475188	3.3099878	1.5698676	1.8357484	0.7352202	-4.970783	1.3256583	-4.8334885	-4.745341	4.2766223	1.7499235	1.5868864	-4.898811	2.3384292	-4.525317	-4.2315507	2.9442708	1.8357484	0.7766018	-0.1956092	-4.9748735	1.7157278	0.48225763	1.6583614	-4.7806168	2.2726433	-5.0911636	-1.0914633	-0.418761	-4.1989703	-4.708669	1.6973953	-2.1785276	-3.2660592	-0.34474155	2.847161
hsa-miR-193a-3p	-0.22536083	3.6394503	0.97110355	0.266827	1.6683947	0.4478589	-0.28966656	0.12064943	0.23752365	0.47906122	0.17899284	0.38361892	0.47906122	-0.20633736	0.17899284	0.54337937	0.9893442	0.32458982	0.35176715	0.269044	0.6954594	-0.117741495	0.7939587	0.23752365	0.001698104	-0.6727795	0.23752365	0.6954594	0.269044	-0.23278037	0.38361892	-0.618339	0.7613197	0.9893442	0.9227744	-0.2610959	-0.058824454	-0.90331787	0.5080109	0.057880487	-0.72543424	-0.537527	-1.1703032	-2.0892158	0.54337937	-0.40043345	-0.1770753	-0.480534	0.38361892
hsa-miR-24-1-5p	0.85537964	3.6884618	1.6196969	0.4391253	2.2389507	0.6031906	-6.147246	0.8555214	1.4818689	0.26284617	0.8350505	-6.530442	1.4332386	1.5819088	1.041186	-0.768477	1.182736	-0.286465	1.2399384	0.39199632	0.20358269	-0.286465	0.78568333	2.4530098	0.16029565	0.20358269	1.708129	1.5563904	1.6302034	1.8103734	1.5563904	1.887283	0.3351509	0.24489777	1.6059448	1.5819088	1.2617418	1.0204755	1.1607066	1.4098159	0.7439949	-0.06014783	0.22448795	0.3351509	1.1157738	-3.897925	1.182736	-0.7240792	1.708129
hsa-miR-1267	0.8373147	3.7724073	2.202961	0.5839669	2.7945879	2.6770568	1.5877997	3.4379668	3.8028798	2.5949478	3.1904454	-0.8450743	3.0729942	2.5949478	2.9815373	1.0315691	2.5661721	2.310966	-5.657265	-5.4311247	0.43971002	-5.4311247	1.1703509	0.19962154	2.5126443	0.3760327	-4.9823723	1.400031	-4.915743	1.400031	1.303593	0.21841608	-5.6488404	-0.16450919	1.4704124	-0.6718563	0.39452088	-5.46651	1.940077	-1.2450341	0.68158615	1.0842601	0.14874755	-5.3943396	-0.07389892	-2.9312649	0.43971002	2.1614804	2.73285
hsa-miR-625	-0.4885694	3.8137703	1.7952027	0.470716	2.2466702	-0.8952595	-5.019547	0.8904737	0.41644135	0.15652479	0.43899122	-0.8952595	1.2040924	0.2319323	0.41644135	1.4616877	1.8104388	0.57993233	2.5340164	1.929773	1.9997765	1.3268801	3.31304	0.7547251	1.2815017	1.1577989	-4.5508475	2.1651208	-4.4834194	1.2040924	0.6932391	1.5884777	1.6963993	0.9362043	1.387709	0.4610285	-4.9070053	-5.040786	-4.7328916	1.9997765	0.05217852	0.05217852	0.005947011	-4.9677505	1.2040924	0.25142947	-1.1517421	0.7767979	-0.04822455
hsa-miR-17-3p	-0.68356174	3.8448846	1.7007962	0.442353	2.0539062	0.9175261	-5.4402475	1.2451786	0.87733877	0.58383214	1.626201	0.15420185	1.4128112	1.206632	1.0279466	1.9525074	1.0452238	0.3077837	0.87733877	0.19532762	1.7324351	0.17668091	0.17668091	-0.006515166	0.70902574	-5.5808253	-4.973678	1.3372437	-4.906556	0.972998	0.9558004	0.48843822	-1.131471	1.2451786	1.0452238	0.19532762	-5.328217	-5.46139	1.8068594	1.9770011	0.63351405	0.75510895	0.73210037	0.42429075	1.0452238	0.15420185	1.2451786	0.8534745	1.8290952
hsa-miR-505-5p	1.1341863	3.8540788	1.7647384	0.4578885	3.531558	-1.3501093	-3.7792945	2.014605	2.205692	-0.016599892	-0.49615374	-3.6276057	0.72787946	1.4428763	-0.69233763	1.3972938	-3.632131	-1.5069805	1.8595307	1.4656737	0.72787946	-3.7651198	2.2301776	1.3972938	1.6471021	0.72787946	-3.3233318	2.2752132	3.068341	2.4713418	2.541848	2.45384	-0.055524703	-0.36892802	1.6879675	1.6680152	1.6879675	2.8650815	-3.5004292	0.9001532	0.67688996	1.2359948	-2.034696	-3.7289057	1.1546034	-0.80558115	0.2329126	0.9202892	2.1563826
hsa-miR-342-5p	-0.48253158	3.8769152	1.3287046	0.34272212	1.5578804	-1.7493047	-6.4083195	0.06640499	0.31272882	0.38311142	-0.92461807	-2.6209455	0.04665678	-0.07823116	0.29699725	0.31272882	0.7101919	0.16502587	0.27742237	1.4215022	1.7299806	-0.83400446	1.7045418	0.35936922	0.5384862	0.04665678	1.5753666	1.6260577	1.145207	0.65986174	0.8310177	0.4738087	0.59377426	0.5165636	0.87299365	-0.10173995	1.0646602	0.06640499	0.75099725	-0.10173995	-0.51283413	0.08771818	-2.49247	-6.355637	1.3200499	0.40134138	-0.94845325	0.8992345	0.8992345
hsa-miR-122	-0.15242487	3.9029536	2.819566	0.72241855	2.7750204	2.6792114	-3.5721486	5.044302	4.1619487	3.0916555	3.070626	-3.9469054	4.589788	4.589788	3.961819	3.8659046	-3.4245548	-3.8292487	-3.7812147	-3.5579326	-3.6452355	4.010282	2.0201957	3.742246	2.5000625	-3.709932	-3.114853	-3.3400173	-3.0490654	4.9240985	4.420211	2.75139	-3.7728963	4.1619487	-3.5995853	3.530907	-3.462345	5.014292	3.4771416	-3.9004414	1.6195757	-3.8662064	-3.9421604	-3.5216124	-3.9129388	-3.914483	-1.5341003	4.668812	3.0494087
hsa-miR-33a	0.13091779	3.952184	1.5882592	0.40186876	7.4972186	-1.407575	-1.0695497	-1.0764307	0.9254317	-1.2443708	2.0812418	-1.4363877	1.0837464	0.52017176	1.1737386	-1.2303647	-0.92507493	-1.321217	-1.2741982	-1.0556341	4.574825	-1.0556341	-1.1934866	2.6989942	-1.2253846	-1.2044216	-0.62191737	-0.84232366	-0.55752003	-1.1286501	-1.0626138	-1.1989797	3.9458835	-1.2781636	-1.0964068	-1.3548585	-0.96206653	-1.0898339	-0.7957791	-1.3909055	1.2151021	-1.3573936	0.018697355	-1.0200814	2.3676467	3.2599661	-1.3785936	-1.3301636	2.6244032
hsa-miR-181c	-0.0578104	3.9645815	2.1642995	0.5459087	2.1946418	0.5571041	-5.422742	1.9023461	1.9023461	0.35111615	1.712307	-3.8287377	1.0383825	1.5344415	1.5529552	-0.0951288	0.6541662	1.7341986	2.4997478	-5.4084616	1.8798175	1.1213603	0.8913388	2.8553367	2.1219354	2.0241776	1.6186876	2.7145987	-4.8973026	1.4566398	1.159311	0.2364106	-5.6243935	-5.636819	2.071951	2.1219354	1.0984828	-5.4435573	-5.1418014	2.1451597	0.8913388	0.9624479	-1.1805896	-5.371978	1.5934024	0.1761503	-1.1805896	-0.20763327	1.5934024
hsa-miR-20a-3p	-0.718615	4.0579042	2.0666368	0.50928676	7.21926	1.4634078	-1.8288015	4.5653853	3.2003407	-2.0073674	3.849352	-0.9404043	2.8635716	2.8635716	2.8635716	3.5370424	-1.6812316	-2.08586	3.5175622	-1.8145877	3.849352	-1.8145877	-1.9553934	-2.1065729	-1.9879748	-1.9665626	-1.3715795	-1.5967077	-1.3058027	3.6755905	3.6755905	-1.9610041	-2.0295167	2.7127624	-1.8562337	-2.120222	-1.7190155	-1.8495201	4.662135	5.394518	-2.1065729	0.9885627	-0.4351122	-1.7782735	1.6363279	-2.1710808	1.4634078	-2.0949981	4.1972694
hsa-miR-503	1.119097	4.0740237	2.1630163	0.53092873	3.0294347	-4.09917	-3.7527673	2.590557	-0.10831712	0.10917629	3.117196	-3.5034869	2.9318871	1.7065243	1.3131658	-3.917568	-3.6047118	2.218892	-3.9624877	1.7065243	3.1363788	1.7065243	2.6806753	2.338443	0.7304306	-3.890982	-3.2940407	2.3934178	-3.2280474	3.7316651	2.0314977	2.458618	0.015310064	-0.10831712	1.8384596	2.2931345	-3.64262	1.9968668	-3.4722114	-1.8779341	-1.6301903	-1.4538813	-2.6991982	-3.702073	1.1657921	-2.5477762	0.8538692	-4.0198402	0.8538692
hsa-miR-106b	0.60140425	4.083837	0.64897585	0.15891325	1.4630357	0.28988528	-0.06434895	-0.10214402	0.53089976	-0.06434895	0.48403716	0.57339454	0.36760116	0.53089976	0.33138728	0.44410872	0.12564252	0.08696006	0.44410872	0.24672006	0.08696006	-0.13595559	0.04762338	-0.06434895	0.91743636	-0.3855312	1.1467655	0.20483373	0.53089976	0.12564252	0.33138728	0.40721202	0.24672006	0.6980064	0.24672006	-0.17352892	-0.24353768	-0.32061028	0.53089976	0.87350726	-0.6688297	-0.10214402	-1.2620037	-0.7020767	-0.17352892	-0.6688297	-0.32061028	-0.20857312	0.44410872
hsa-miR-26b	0.076984756	4.0938396	0.6222711	0.15200183	1.4952782	-0.33354783	0.82041335	0.8898666	0.95980144	-0.12559724	1.1867988	-0.020046473	0.59102607	0.42386413	0.5378587	0.5378587	0.36737227	0.2579639	-0.4725001	0.03949809	-0.33354783	-1.2695153	0.090257406	-0.12559724	0.090257406	-0.3744223	0.2579639	0.03949809	0.03949809	0.7648895	0.36737227	-0.020046473	-0.78971124	0.42386413	0.14047217	-0.6942904	-0.5174744	0.03949809	1.1109416	-0.07498002	-0.07498002	0.2579639	-0.3744223	-0.4725001	0.090257406	0.31262374	-0.020046473	0.47366595	0.5378587
hsa-miR-769-5p	-0.05265217	4.267816	1.911375	0.4478579	2.4092515	-2.337363	-5.1849732	0.7817885	1.6028801	0.4477426	1.0916466	-4.223855	1.4368426	1.50659	0.8809745	-0.6168291	1.1672517	0.4477426	2.3069344	1.3151835	2.3069344	-5.170607	2.059359	1.7552925	0.55413836	0.951436	1.8328646	1.938845	-4.6563597	1.8328646	1.3986627	1.1672517	2.6308932	0.4664959	1.3986627	1.7552925	1.0725025	-5.2059145	-4.9023356	1.8536185	0.508367	1.2054206	-1.9321328	-5.1339025	1.0916466	1.2387902	1.2962075	-0.05522927	1.3756472
hsa-miR-338-3p	-0.24654998	4.46563	1.3615649	0.3048987	2.6195111	0.3820171	-1.122652	0.8095689	1.1198435	0.71477556	0.58984613	-2.3627896	0.4708962	0.9043851	0.55893135	-0.83547354	0.62160635	-0.20227054	-2.053364	-0.33524325	-0.9140034	-1.3585541	-0.25603774	-0.17741206	0.2423906	0.58984613	1.1485558	0.62160635	-0.48601535	1.413909	1.0278602	-0.25603774	5.0083528	-0.5809164	0.71477556	-0.10000803	-1.0229983	-0.20227054	0.43571517	-1.7075453	0.43571517	0.3245215	-0.10000803	-1.829299	-0.12675193	0.06614635	0.35387322	1.0611606	1.4438071
hsa-miR-28-5p	0.27835533	4.501814	0.63443756	0.14092931	1.498591	-0.39231262	-1.3765141	0.21906368	0.28449145	-0.07756289	0.21906368	-0.14238651	0.11953584	0.25195637	0.15187256	0.5236816	0.11953584	0.05164949	0.6252536	0.05164949	0.05164949	-0.14238651	0.8760275	0.73489183	0.11953584	0.1833934	0.6647844	0.6647844	0.41927376	0.8059544	0.73489183	0.6647844	0.25195637	0.31549826	0.56172365	0.38687506	0.5945253	-0.5665932	0.41927376	0.56172365	-0.32747325	-0.20057447	-0.74832016	-0.6852284	0.1833934	-0.17095001	-0.044623457	-0.011087975	0.41927376
hsa-miR-15a	-0.6691617	4.537813	0.6811379	0.15010267	1.5906341	0.10614086	-0.029276127	0.43350005	0.59290004	0.057423357	0.21577239	0.2670629	0.4846723	-0.17030549	0.5352943	0.5352943	0.5352943	-0.58262086	-0.62690187	0.4846723	0.8209903	0.16053557	0.10614086	-0.3499682	0.8209903	-0.6705725	0.93591094	0.4846723	0.8711965	0.6537416	0.70884585	0.016216999	-0.029276127	0.3180921	0.3180921	-0.58262086	-0.58262086	-0.4449761	0.8711965	-0.8395436	-0.71486497	-0.40244794	-0.7601197	-0.62690187	-0.58262086	-0.082658045	-0.62690187	-0.029276127	0.3180921
hsa-miR-454	-0.22997801	4.5488143	1.1434116	0.25136477	1.8674431	0.45679566	-0.19293551	0.8351974	1.1619606	0.18334813	0.96658844	-0.23476367	0.9957375	0.8351974	0.9425215	0.45679566	0.5803613	0.41190812	0.43329427	-0.3123882	-0.19293551	-0.5879448	-0.3123882	0.04264589	1.3346786	-0.003420869	0.9123654	0.16062398	0.53178686	0.60596555	0.8102245	0.88663334	-0.33396366	-0.122862376	1.1074266	-0.19293551	0.26284596	-0.35573152	0.6300821	1.4799929	0.016820392	0.30935237	-0.48866776	-0.5693167	0.60596555	-0.7769914	0.41190812	0.50558895	1.1074266
hsa-miR-455-5p	0.8111559	4.655876	2.7292142	0.586187	3.5215993	2.644184	-4.540284	3.6899495	3.383038	2.5486522	2.1792808	-2.902655	2.3453698	2.8353148	3.3071933	0.5317591	1.4134601	0.090410426	1.2557818	1.1406351	1.5371922	-4.525949	-4.667956	2.046622	0.74098164	-4.6792207	-4.079162	-4.3062105	2.5282288	2.644184	1.9267567	1.6588951	-4.7427115	1.0801431	1.121184	0.7176066	-4.4295616	2.158075	3.8498783	2.5679922	2.3655574	2.046622	-3.329	-4.489325	1.7633857	-1.6988865	2.158075	1.5599974	2.8911605
hsa-miR-101	-1.267395	4.684073	1.2517136	0.26722762	2.057139	0.83269334	0.31154802	1.849796	1.6903117	0.83269334	1.1126301	-1.1805308	1.1126301	0.86908126	1.0733197	0.3734825	0.6982987	-0.053405505	-0.08998797	-0.1766331	0.47122028	-0.8965175	-0.025358897	0.005225916	-0.08998797	-0.92529655	0.15649535	0.8005383	0.3734825	0.9674561	0.7675512	-0.3009536	-0.78624797	-0.331907	0.005225916	-0.1766331	-1.0302999	-0.3009536	1.2186353	1.0068023	-0.1766331	-0.025358897	-0.41841814	-0.8965175	0.3734825	0.15649535	-0.08998797	-0.14783548	1.1458681
hsa-miR-374a	1.3401439	4.7245884	1.7143614	0.36285943	2.1327147	0.55461895	-0.8405565	1.4477941	1.5025631	0.94168293	1.5025631	0.2894269	1.3289295	1.2072145	1.567701	1.63049	1.0602599	0.6405741	-0.21924964	-0.19734994	0.77339375	-0.4784073	0.85793984	0.6882583	0.52763283	-1.0104264	0.42000493	0.824474	-0.3847436	0.824474	0.44595966	0.5801841	-0.24142304	-0.19734994	0.6882583	0.2653018	-0.075094126	-7.4492197	1.4477941	1.1226455	0.091099836	0.52763283	-0.12198772	-0.12198772	0.9151088	0.6405741	0.21759042	0.2653018	1.3289295
hsa-miR-301a	-0.2573366	4.9976244	1.7137899	0.34292093	2.0174909	0.4195669	-0.8881128	0.99753356	1.2494581	0.3217776	0.7239258	-1.8542724	1.64416	0.69769025	0.57086396	0.10403469	0.49316528	-0.8881128	1.2494581	-0.14045402	0.83234906	0.002451209	0.002451209	0.8591149	0.46897724	-0.019768449	0.7239258	0.91500497	0.8033817	0.54647565	1.0270922	0.9711697	0.77946496	0.1502507	1.0861585	0.04699877	0.4195669	-0.07458517	0.6236088	1.7399976	-0.019768449	-0.07458517	-0.76155233	-7.210148	0.88691926	-1.4958112	0.4450114	-0.99376154	1.0270922
hsa-miR-19a	-0.6765025	5.165501	1.4857715	0.28763357	1.9911792	0.66911733	0.2140683	1.1563286	1.3558263	0.6352457	1.0872177	0.79940546	1.0233477	0.7012547	0.92076194	1.2213382	0.48512733	-0.25270474	0.2140683	-0.23007262	1.5007046	-0.2788273	0.18061817	0.029043075	0.60251653	-0.7636033	1.0872177	0.88968074	0.66911733	1.0872177	0.79940546	0.12007844	0.36503446	0.24280727	0.15028226	-0.25270474	-0.73862994	-1.6064798	0.9556736	1.2576517	-0.45024407	0.029043075	-0.84063923	-1.8359205	0.48512733	-0.19894612	-0.31126702	-0.3943044	1.0233477
hsa-miR-542-3p	1.0957953	5.396642	2.9112701	0.5394595	5.1479073	-0.8395243	-3.9522645	3.4574013	0.44405216	1.3135238	4.111051	-3.7606585	3.7965207	3.4574013	2.9132104	0.017669749	-3.803872	1.9840317	1.1049144	-3.9379718	2.5147033	1.2902176	2.2079127	1.2902176	0.29372412	-4.090794	-3.4924939	-3.718877	-3.4263504	3.3568993	2.312863	2.4577374	-4.154099	-4.166536	1.1252015	1.5194554	-3.8418667	1.2902176	3.5260477	2.2923076	0.7662677	1.2182984	-0.34569377	-3.901455	2.2079127	-1.9031852	1.2675605	-4.2199454	1.402287
hsa-miR-1271	0.37584457	5.673232	2.992767	0.5275242	5.795666	2.249576	-3.369831	2.8830922	3.2559998	-3.5479705	2.8830922	-2.777871	1.759779	2.989401	3.2150915	-3.5336986	-3.2226138	-3.6262755	2.2303357	2.8456743	2.4693115	-3.3556514	3.165995	1.5658717	2.2082489	-3.5072632	-2.9137018	-3.1382918	-2.848082	2.9705145	3.4803095	2.5680175	2.3634763	-3.5824049	2.9536238	2.099431	-3.2603076	-3.3905003	-3.0908637	1.8770559	0.9185419	-0.89368665	-3.738899	-3.319424	1.1608797	-1.505613	-0.89368665	0.25398472	1.9831901
hsa-miR-340-5p	0.38096568	5.731545	2.5745745	0.4491938	4.346903	-0.2250719	-4.071471	2.1149132	1.4067944	0.7744857	1.4067944	-2.531229	2.0915446	2.0915446	0.95391214	1.7772838	2.0706792	0.34748936	1.066583	-4.057268	2.3179364	1.6895121	2.369914	0.07215274	-4.2305255	-4.2091293	-3.614591	-3.8395507	-3.5488632	1.13805	1.5571867	1.6895121	1.6024381	1.3658468	2.208586	0.5166236	-3.9617672	-4.0921745	2.68141	2.154266	0.827291	0.61739457	0.021661408	-4.020981	1.16121	-1.637397	0.6375711	0.827291	2.1338398
hsa-miR-590-5p	0.5744877	6.159538	1.5744425	0.2556105	2.408672	0.22902946	-0.8569891	1.2379825	1.2379825	-0.25820655	1.1048524	0.64990455	0.8815401	0.9088877	1.0176842	1.0176842	0.32844	0.18432598	1.046757	-0.036814883	1.4448264	-0.67450494	1.3843539	0.28456622	0.28456622	-0.8569891	0.64990455	0.8031991	0.5980266	0.9365118	0.47424203	-0.34750527	0.22902946	0.7485731	0.85521394	-0.10160132	-0.25820655	0.061166093	0.8267229	1.9857242	-0.9616658	-0.48559302	-0.07635899	-0.9408855	0.401738	-0.10160132	-0.9616658	-1.3234644	0.8815401
hsa-miR-622	-0.69722706	-8.208932	-3.7471404	0.45647112	0.16577227	3.3897731	4.6222353	-2.3452678	-2.699051	-2.516723	-1.6272099	3.512069	-1.3877913	-2.0865605	-2.0898998	-2.5024238	-2.1907442	-2.5951777	0.64224863	-2.3240361	-2.411283	-2.3240361	-2.464774	-2.6158807	-2.4973395	2.0315962	-1.8812411	-2.1062608	-1.815496	4.172329	-2.3311617	-2.470382	4.9493127	-2.5512233	-2.3656619	-2.6295235	-2.22851	2.895831	-2.0587418	-2.6663249	2.081894	1.585551	3.2726362	-2.2877393	0.9523814	-2.6803575	3.6603856	-0.060749546	-2.6702106
hsa-miR-1225-5p	-0.36365503	-7.0251527	-1.3429959	0.19116963	0.3604532	0.221282	1.5504084	-0.97083473	-1.3586397	0.11525822	-1.1216822	0.80658436	-1.1639023	-1.3586397	-1.0456676	0.068143845	-0.2835636	0.7515068	-0.6358967	0.53028965	-0.93178177	1.1932001	-0.8443794	-0.6358967	-0.3258419	2.375207	-0.11117649	-0.24522877	-0.06732845	-0.76007557	-0.722497	-0.97083473	1.1932001	0.8551378	-0.6358967	-0.5078707	0.64483833	1.4764519	-0.97083473	-0.88594437	0.028292656	-0.3258419	-0.3258419	0.4318447	-0.5936632	-0.5508385	-0.20044327	0.53028965	-1.081089
hsa-miR-601	0.8279719	-6.881008	-3.582121	0.5205808	0.1907577	2.5226393	3.2843988	-3.8101249	0.13680962	2.7842019	-2.8455553	2.6746647	0.6101886	-0.99145913	1.6481695	2.3520095	-3.6558402	2.5781112	2.0883052	1.3997364	-3.876038	3.2843988	-3.9294462	-2.1207244	-3.9619615	4.226975	-3.346816	-3.5714877	-3.2811725	-3.863355	-3.7960408	-3.9350455	1.5109587	2.2107418	-3.8304875	-2.264842	-3.6935475	2.4345672	-3.5240424	1.6681366	2.452082	1.9322774	1.6481695	-3.7526853	1.6272411	-4.144696	2.375348	2.1862385	-0.99145913
hsa-miR-188-5p	1.6060138	-6.6523957	-1.1415458	0.1715992	0.4220793	0.07377872	1.4799529	-1.007213	-1.4358271	0.013125982	-1.3604702	0.84614617	-1.3075198	-1.3075198	-0.80616516	-0.53853124	-1.0555347	0.20124301	-0.29836264	0.13340434	-0.80616516	0.43131265	-1.116733	-0.4173893	-0.022894297	1.4373313	-0.4173893	0.29838237	-0.63023466	-0.4173893	-0.6601705	-0.72059673	0.3995081	1.022379	-0.6601705	-0.08415356	1.2407442	1.2407442	-0.14957657	-1.197831	0.5646067	0.36688003	-0.08415356	0.43131265	-0.05237666	-1.0296444	0.3995081	0.5646067	-0.6899809
hsa-miR-1207-5p	0.7089817	-6.5582166	-1.2309675	0.18769851	0.39359304	-0.082055286	1.4811885	-0.98595256	-1.0966547	0.23360996	-1.4141929	0.27496606	-1.0966547	-1.2045958	-1.2045958	0.006685066	-0.21272488	0.5038431	-0.74643916	-0.16943856	-0.6696045	0.97966176	-0.50815886	-0.87104243	-0.25541323	1.9544723	-0.12600727	0.23360996	0.006685066	-0.87104243	-0.55449027	-0.8305256	1.202625	0.31928712	-0.59396476	-0.55449027	0.55701524	0.8738659	-0.55449027	0.057985116	0.31928712	-0.21272488	0.23360996	0.55701524	-0.4661457	-0.63044375	-0.25541323	0.76516515	-0.8305256
hsa-miR-1469	-0.4315504	-6.543672	-3.264863	0.4989344	0.14341398	1.3864145	4.8052297	-2.7768772	-1.3416585	-2.948809	-1.2143604	3.6192727	-1.1795883	-0.6493588	-0.43087775	2.2910812	-2.621924	2.2708602	2.432976	3.3910294	-2.8430758	3.6192727	-2.8967154	-0.48600912	-2.9293716	-2.9079103	-2.3115606	-2.5372057	-2.2456326	-2.8303378	-2.7627318	-2.902339	-2.971009	2.364811	-2.797328	-3.0619228	3.6572354	3.1471114	-2.489555	-3.0988264	-3.0482423	-0.48600912	-0.48600912	-2.7191887	-0.20794024	-3.112898	-0.48600912	2.090887	-3.1027231
hsa-miR-623	-0.6916647	-6.506702	-2.7151687	0.417288	0.2528355	1.9217179	3.2159946	1.7199392	-2.447696	2.5482724	-2.4124827	1.1173115	-1.8473215	-1.9672071	-1.9672071	0.8204459	2.2294	-0.9642529	-0.18267019	1.7199392	-3.470617	1.856375	0.3325593	-1.8056396	0.063912556	2.2509098	3.2371864	-3.165765	3.5200603	1.6464548	-3.3905406	-3.529683	0.3715511	-3.6104794	-3.4250216	-1.4580463	2.0381157	2.8637738	-3.1182725	-1.9672071	2.8462417	1.3100523	0.7447988	1.8335385	-2.4261122	-2.4190109	1.7389393	2.2746382	-2.4261122
hsa-miR-134	-0.47601226	-6.361259	-1.1317819	0.17791791	0.41632232	0.049826045	1.2742041	-0.76777947	-0.916855	0.5053843	-1.1822153	0.20382155	-1.0608569	-1.4037491	-0.8681704	-0.09915171	-0.5101353	0.5342072	-0.3733531	0.2622036	-0.8681704	0.90612733	-0.45636615	-0.94008076	-0.15105496	1.6918701	-0.4007736	0.2622036	-0.06514702	-0.6428157	-0.5622426	-1.1596853	0.97414815	0.32603493	-0.2860137	-0.34737644	0.74940765	0.87523925	-0.48376235	-0.09915171	0.2622036	-0.15105496	0.049826045	0.56210554	-0.3182517	-0.5622426	-0.23756133	0.47319737	-1.013208
hsa-miR-149-3p	0.032632604	-6.228001	-2.5523927	0.40982535	0.18333836	0.82768154	4.791435	3.318927	-1.2528124	-1.9269483	-1.2528124	2.5830765	-0.7226676	-1.4629967	-1.0304844	1.7434516	-1.598422	1.9120452	-1.957638	-1.7327557	-1.8206842	3.6168184	-1.8745933	-2.026881	-1.9074132	2.8277752	-1.2865007	-1.5132787	-1.2202418	2.8277752	-1.7399371	-1.880245	4.1489534	-1.9617181	-1.7747068	-2.04063	-1.636483	3.816067	-1.4653885	-0.46966317	0.13530575	-2.0432386	-0.14176048	-1.6961751	-2.090306	-2.0918615	-0.44597128	2.03617	-2.0816352
hsa-miR-1202	0.47313002	-6.12268	-1.3802061	0.22542515	0.3643265	0.4036127	1.2790676	-1.3104643	-1.8760728	0.299728	-1.7051228	0.6158233	-1.124925	-1.387277	-1.2007636	0.45337543	-0.5539574	0.83443695	-0.5539574	0.45337543	-1.387277	1.4019352	-0.8091273	-1.2395614	-0.63598293	2.677157	-0.67554325	0.6651903	0.299728	-1.3499998	-0.67554325	-1.3499998	2.0677066	-0.1168236	-1.0845054	-0.9239678	0.06256731	0.19917257	-1.562908	-0.8485083	0.3535944	-0.38166562	-0.24928991	0.018351154	0.24668272	-0.5107636	-0.2907633	0.8882604	-1.2738026
hsa-miR-1268	-0.4131652	-6.09609	-1.1727711	0.19238088	0.39446428	0.3382718	2.1362073	-0.63322383	-1.0399277	0.017994113	-1.1429093	0.22093552	-0.87338763	-1.2033012	-1.1078627	0.017994113	-0.24251539	0.3382718	-0.49341232	-0.02134543	-0.34921056	1.2123086	-0.5607317	-0.45453483	-0.31252986	1.2541435	0.13587731	-0.056064896	0.26244038	-0.17112523	-0.31252986	-0.7711056	1.4374921	0.3382718	-0.63322383	-0.49341232	0.26244038	1.1628711	-0.8047212	-0.5274337	-0.056064896	-0.8411744	0.37517136	0.46196908	-0.7711056	-0.5274337	-0.42101222	0.1777665	-1.3012159
hsa-miR-557	-1.4127115	-5.8301625	-2.9954488	0.51378477	0.31344402	1.4175967	2.9055178	-5.3991528	0.32379782	1.348296	-0.37601888	1.5984396	0.3582257	-0.10300124	0.16631925	1.1914669	-5.2449546	2.2170246	0.8221234	0.59383976	1.348296	2.1459978	-5.518407	0.914009	1.0373739	2.6057131	-4.9361043	0.94693863	-4.8704977	-5.4523525	-5.3850765	-5.524003	2.0738947	1.7566899	-5.4195037	0.3582257	0.5445219	2.1930988	-5.1132307	1.2112082	1.1914669	0.8017348	1.9573702	2.3445418	1.0819913	1.2323674	0.89607775	1.7566899	-0.2635554
hsa-miR-1183	0.5417121	-5.7546334	-2.933272	0.5097235	0.32953957	2.2250977	2.4893136	0.28904417	0.6180723	1.6977715	-0.06525204	1.5137515	1.2512357	-0.8636967	0.4271529	1.6027846	2.2250977	2.3922963	1.1934574	1.1512554	0.06210401	3.024498	1.3771493	0.24575903	-5.156915	2.2038407	-4.542335	-4.7668	-4.476752	0.28904417	-4.9911466	-5.130024	1.5830507	1.2512357	-5.025562	0.22296597	0.7156911	1.0326633	-4.719398	0.79458594	1.4139688	0.83768535	1.4290125	2.1480718	0.06210401	-0.29952142	1.6027846	1.2337372	-3.4162817
hsa-miR-431	-0.51932925	-5.7502484	-3.0562248	0.5314944	0.11928819	3.9815245	3.5260234	-2.3872387	-1.1682245	-2.560331	1.427132	5.055213	-2.7314005	0.124421224	2.9039016	-2.5458953	-2.2312398	4.3964663	-2.5910735	-2.3658044	-2.4538844	-2.3658044	-2.507886	-2.6604357	-2.5407627	-2.5191565	-1.9187818	-2.1459498	-1.8524088	-2.4410603	-2.372998	-2.5135474	1.7531666	4.192587	-2.4078276	0.040175233	3.9268444	4.930142	-2.0979772	-2.7113614	3.0343215	3.7005317	0.46274787	-2.329161	-1.100539	0.86730707	3.1741252	3.5767345	-0.7416547
hsa-miR-345	-0.49959117	-5.7169585	-2.2714949	0.39732575	0.24620436	1.4219747	2.9844265	-2.548187	-1.425297	1.2290283	-0.7849874	3.9147131	-1.5511802	-0.34880748	-0.41738155	0.8918048	-2.3929944	-0.19856292	1.2072823	3.530811	1.8981394	2.5073493	-2.6682105	-0.98325604	-2.700917	-2.6794229	-2.0821517	-2.3081455	-2.0161219	-2.6017303	-2.53402	-2.6738427	-2.742619	0.24347499	-2.5686696	-0.91111016	3.0718112	-2.5619302	-2.2604208	-2.8706338	-0.34880748	0.11971622	0.024719045	2.782128	0.19980225	-1.5511802	-0.33324853	-0.09587008	-1.2552536
hsa-miR-564	0.19656566	-5.70932	-2.913735	0.51034707	0.25375995	3.1432576	4.2959523	-3.1517818	2.4310224	2.0713665	2.2994516	4.3445387	0.782966	1.2798051	2.5363426	-3.309095	-2.9971037	2.6052659	2.2994516	3.3723295	-3.217863	-3.130529	-3.2714074	-3.4226654	-3.3040056	-3.2825825	-2.6872914	-2.912536	-2.6214805	-3.2051475	-3.1376617	-3.277021	-3.3455691	3.088869	-3.1721964	0.367898	2.4910338	1.9998093	-2.8649695	1.1561205	2.3204334	2.5363426	2.3624911	-3.0941958	1.0798849	1.8869956	2.2238712	0.8052188	1.5500519
hsa-miR-877	0.44973922	-5.6928034	-2.3087516	0.40555617	0.116224356	2.933108	5.0979466	-1.4572014	-1.0170838	-1.6291832	-1.8071765	4.691731	-0.7331262	-1.007569	-1.2646273	1.850578	-1.3022028	2.7832263	1.2873489	-1.4359044	-1.5234193	3.6122346	-1.5770744	-1.7286454	-1.6097401	-1.5882727	-0.9917492	-1.21746	-0.92580193	-1.5106775	-1.4430519	-1.5826997	-1.6513897	2.8596199	-1.4776582	-1.7423302	-1.3400847	-1.4709271	-1.1697952	-1.7792445	-1.7286454	-1.7449263	0.105771154	-1.399496	-0.5594577	-1.7933203	-0.4305692	-1.7170409	-1.7831424
hsa-miR-371-5p	-0.047890425	-5.682394	-2.1209762	0.37325397	0.33630076	1.2977505	2.3944192	0.117676675	-0.35508567	0.9923429	-0.30429035	1.219943	-0.06007677	-0.4289449	-0.2477029	1.115756	0.38564676	0.7957825	0.3665442	1.0161672	-0.33717757	1.770371	-0.33717757	-0.44930726	0.20474666	1.6790657	-6.1797576	-0.75468665	-6.1142354	-0.33717757	-1.2901466	-1.7068443	0.86836904	0.7484154	-0.5122703	-0.06007677	0.8453421	1.4072137	-0.46817452	-1.2901466	1.0161672	0.4609012	0.7484154	0.7728414	-0.91042596	-1.5796068	0.5813722	1.1656885	-1.7517691
hsa-miR-575	0.3244347	-5.6569715	-0.9428929	0.16667804	0.487347	0.17724642	1.0863942	-0.6606494	-1.0989949	-0.47987762	-1.0191737	0.90209234	-0.8429285	-1.2395293	-0.5393654	-0.018766547	-0.78243124	0.93923557	-0.78243124	-0.04762139	-0.7524601	0.7256526	-0.60336506	-0.5671388	-0.72235835	0.62045753	-0.44729486	-0.10834517	-0.50907815	-0.6308733	-0.23762813	-0.72235835	0.7566942	0.21536002	-0.6606494	-0.38806072	0.65408695	1.0863942	-0.2057387	-1.0989949	-0.018766547	0.17724642	-0.33142534	0.24582419	-0.3592817	-0.72235835	0.21536002	0.58754337	-0.60336506
hsa-miR-939	0.74495536	-5.635127	-0.85728604	0.15213251	0.51794994	0.004553237	1.7596334	-0.512261	-0.96615654	-0.16343601	-0.93883234	0.41214028	-0.66870934	-0.8161698	-0.7568899	-0.12557705	-0.19333322	-0.22638948	-0.35813913	0.24411957	-0.41652736	0.8878588	-0.4471198	-0.4471198	-0.16343601	0.5934624	0.07020656	0.037559427	-0.031239115	-0.32750425	-0.32750425	-0.7249661	0.48782244	0.45180693	-0.2600399	-0.29309282	0.24411957	1.5847048	-0.09531649	-0.7838045	0.5221552	0.20545237	0.2768139	0.6266636	-0.60892445	-0.8752604	0.037559427	0.6266636	-0.9957338
hsa-miR-1226-5p	0.20213737	-5.621747	-3.2355022	0.5755332	0.22260295	2.2186005	3.3063269	-4.162078	0.4217239	1.874206	-2.7347417	3.2106495	0.5423735	0.37192136	0.37192136	2.2554104	-4.0079756	2.1989422	1.6792797	-4.140904	-4.227913	3.0663247	-4.2812576	-4.4319525	-4.3137345	3.280878	-3.699317	-3.923723	-3.6337512	-4.215245	-4.1480103	-4.2868505	2.1989422	2.0349574	-4.1824164	-1.8710774	-4.045638	-4.175724	-3.8763337	1.9927665	2.5391383	2.129242	1.9927665	1.7293743	1.3097025	0.35005134	2.1095195	2.6703897	0.053830568
hsa-miR-1182	-1.7235976	-5.5974193	-2.310215	0.4127286	0.06731012	4.5791492	-1.0364012	-1.0436002	-1.4061526	3.3666744	-1.4011518	-0.053590335	0.42311665	-1.4170824	-1.4216362	-1.2046517	-0.88524646	3.007434	-1.2505118	-1.0218421	-1.1112517	-1.0218421	-1.1660684	-1.3209208	-1.1994413	4.2805915	-0.5680718	-0.79866904	-0.50069684	-1.098234	-1.0291446	-1.1718155	-1.2419928	-1.2546607	-1.0645	-1.3349017	-0.9239482	-1.0576233	-0.7499723	-1.3726155	-1.3209208	-1.3375541	1.9196591	-0.9846458	0.5887436	-1.3869959	0.95235515	-1.309065	-1.3765975
hsa-miR-135a-5p	0.2299749	-5.57396	-1.4342357	0.25731	0.37491882	0.40835997	2.1699147	-1.291928	-0.942693	-0.90243816	-0.37323835	1.6167231	-0.8110771	-0.7490833	-0.29741076	-0.3344002	-0.942693	0.64481115	-0.26127794	0.8312125	-0.37323835	0.8086262	-0.56011486	-0.21098925	-0.24354841	-0.6568918	0.050306298	-0.5136008	-5.962965	-0.3545592	0.144258	-0.6568918	0.54656696	1.7016325	-0.53590083	-0.07745626	1.5375218	2.0499578	-0.43732718	-1.9999042	-0.054999612	0.27411315	0.35048386	1.1948881	1.4291196	-1.09183	0.40835997	0.09196327	-0.70645356
hsa-miR-494	-0.45901725	-5.405092	-1.1040652	0.20426391	0.42608458	0.652358	1.2033606	-0.9937573	-0.95240027	0.72711366	-0.35349852	2.081318	-1.169383	-0.40352064	0.13999553	-0.080409095	-0.7711459	-0.46219927	-0.35349852	0.8175096	-1.126648	0.08760066	-0.5662175	-0.7711459	-0.46219927	-1.0878992	-1.2206831	-0.51633555	-1.440094	-1.2206831	-1.169383	-1.0426311	-0.616355	0.3113336	-0.5662175	0.024339627	1.4410744	0.72711366	-0.46219927	-0.95240027	0.08760066	0.5034141	0.4344949	0.08760066	-0.46219927	-0.1882277	0.5809106	-0.1882277	-0.35349852
hsa-miR-923_v12.0	-0.16747643	-5.396336	-1.072873	0.19881508	0.49434513	0.19226947	1.175521	-0.24699482	-0.6505803	1.175521	-0.6505803	0.19226947	-0.24699482	0.19226947	0.19226947	-0.24699482	0.19226947	1.5497333	0.19226947	0.19226947	-2.5794637	-0.24699482	-1.1938132	-1.1938132	-0.6505803	0.19226947	-1.5976514	-0.24699482	-0.96247756	-1.3999928	0.19226947	-1.3999928	-0.24699482	0.19226947	-0.96247756	-0.6505803	0.71300423	0.71300423	-0.24699482	-1.3999928	0.19226947	0.19226947	0.71300423	0.71300423	0.71300423	0.71300423	1.175521	-0.24699482	0.19226947
hsa-miR-498	-0.08279374	-5.378848	-2.8764515	0.5347709	0.14861049	3.1660824	4.271848	-2.3929026	2.1212435	3.89835	1.1092205	3.0263386	1.5961831	1.0634862	1.1092205	2.1212435	-2.2369704	1.1553162	-2.5966501	-2.3714774	-2.4595196	-2.3714774	-2.5134983	-2.6659825	-2.5463607	4.1008034	-1.9246459	-2.151717	-1.8583014	-2.446701	-2.378668	-2.5191574	-2.5882614	-2.6007357	-2.4134827	0.62184817	-2.2750804	-2.4067113	-2.1037648	0.86025107	0.86025107	-0.3305083	3.0066903	-2.3348496	-2.7294898	-2.7310472	-0.18303956	3.4108255	-2.7208078
hsa-miR-125a-3p	-0.016744927	-5.3643675	-0.82052374	0.15295815	0.54448843	0.14065206	1.5458049	-0.27726996	-0.8096143	-0.022213573	-0.4712397	1.1912497	-0.6106912	-0.7095047	-0.27726996	-0.022213573	-0.325338	0.89275014	-0.42371476	0.3897122	-0.5204283	0.502848	-0.68733466	-0.325338	0.031976108	0.47344434	-0.400478	-0.07625019	-1.0108649	0.17237556	-0.927498	-0.66543734	-0.27726996	0.5920056	-0.35330975	-0.099439256	0.89275014	1.1912497	0.004744892	-1.0311657	0.08643139	0.031976108	-0.4483844	-0.07625019	-0.6106912	-1.1070453	0.19792068	0.32915628	-0.7095047
hsa-miR-1915	-0.9672038	-5.271767	-1.0094081	0.19147433	0.44919708	0.20003511	2.0163984	-0.24755667	-0.5902853	-0.74162865	-0.54382324	0.8917198	-0.74162865	-1.3116326	-0.94561195	-0.16059493	-0.027528748	0.06677057	-0.7057247	0.62877846	-0.54382324	0.7330885	-0.62987137	-0.54382324	0.28595448	0.7330885	0.57849884	0.023915306	0.62877846	-0.29036617	-0.33378506	-0.9839635	0.62877846	0.3828783	-0.5902853	-0.41623783	0.6788006	1.5636683	-0.74162865	-0.29036617	-0.5016918	-0.4560051	-0.20414828	0.57849884	-1.2769675	-0.82557106	-0.5902853	0.5243521	-1.0942359
hsa-miR-638	0.015847025	-5.2526193	-0.9468236	0.18025742	0.4993885	0.37625322	1.5516416	-0.62537277	-1.0179576	-0.39472094	-0.7987145	0.82011425	-1.0610026	-1.3545398	-0.97551715	-0.39472094	-0.21025458	-0.21025458	-0.39472094	0.650859	-0.2631177	0.5953752	-0.62537277	-0.39472094	0.37625322	0.82011425	0.48039255	0.32261476	0.7657157	-0.1565732	-0.31046382	-0.7987145	0.7657157	0.7085439	-0.35050955	-0.1067275	0.95667756	1.8888799	0.055022337	0.32261476	0.5953752	0.43160066	0.15395078	0.37625322	-0.7987145	-0.5803679	-0.21025458	0.95667756	-1.0610026
hsa-miR-617	-0.7877387	-5.216192	-2.5344188	0.4858753	0.10085099	3.9142146	6.2931285	-1.4856877	-0.7480029	-1.6580884	-1.8365152	5.4996047	-1.8284748	-1.1895859	-0.004200836	-1.6437106	-1.3303118	-1.7369759	-1.6887083	-1.4643388	-1.552067	-1.4643388	-1.6058528	-1.7577932	-1.6385982	-1.6170785	-1.0191021	-1.2453628	-0.9529941	-1.5392942	-1.471504	-1.6114919	-1.6803493	4.6004896	-1.5061944	-1.7715111	-1.3682859	5.585714	-1.1975818	-1.8085153	4.280982	-1.7741137	2.1721468	-1.4278419	-1.8210735	-1.8226254	4.163199	2.7650678	-1.8124228
hsa-miR-1914-3p	0.09973729	-5.174574	-0.8854008	0.17110603	0.5121776	-0.1025868	0.8873257	-0.8313876	-1.0096793	-0.33760315	-1.2305942	0.9199895	-1.0096793	-1.0599127	-0.72404677	-0.13061959	-0.6430493	0.04641003	-0.33760315	0.04641003	-0.39462	0.3758716	-0.936245	-0.69713265	-0.58592564	0.52839464	0.075114675	-0.39462	-0.6430493	-0.046275668	-0.69713265	-1.1594162	0.22104543	0.22104543	-0.98567873	-0.91151434	0.50003	0.65877765	0.470612	-0.72404677	0.470612	0.16537231	-0.3110996	0.016637273	-0.13061959	-0.69713265	0.28021044	0.9522976	-0.936245
hsa-miR-662	-0.39126134	-4.9595876	-2.533642	0.5108574	0.28565043	1.1766846	2.1452749	-4.291746	-0.9930839	-4.463254	0.40683573	3.1508372	-4.6327577	-1.6345259	0.3060071	1.860954	-4.137175	-0.82019395	1.305748	2.8814175	0.6168527	0.9052624	-0.43611377	0.1829949	-0.5296559	-4.4224563	-3.8275769	-4.0526657	-3.7618115	1.347167	1.0392187	-0.5296559	-4.4853997	3.0050757	1.0392187	1.8818314	3.6514518	3.3950665	-4.005132	-0.0630061	2.2050858	2.6778977	2.1452749	2.4524834	1.0607126	-0.3597197	2.0527782	1.9445887	1.1766846
hsa-miR-1224-5p	0.25136018	-4.86357	-0.7103136	0.14604777	0.5818935	-0.014929839	1.2515458	-0.46636397	-0.64863354	-0.27944475	-0.707851	1.3373193	-0.6198631	-0.76961666	-0.53184515	-0.24861246	-0.21397978	-0.21397978	-0.21397978	0.15165895	-0.014929839	0.60651773	-0.21397978	-0.083488055	-0.27944475	-0.3082915	0.35959667	-0.40504986	-0.14684683	0.22192472	-0.33820873	-0.59201485	0.25505584	1.0564717	0.15165895	-0.18071419	0.74905056	1.719323	0.18297237	-0.6198631	0.049560003	0.017727308	0.64115137	1.1401461	-0.04538495	-0.3689981	-0.014929839	0.35959667	-0.64863354
hsa-miR-760	-1.6480075	-4.828809	-2.2263598	0.46105778	0.12602648	0.78030014	4.908999	-1.3601571	-1.7170812	-1.5331346	-0.9132551	5.689096	-0.6676923	-1.1714665	-1.2612284	-1.5187086	-1.2042617	0.8648143	-1.5638567	-1.3387369	-1.4267584	-1.3387369	-1.4807242	-1.6331726	-1.513579	-1.4919873	-0.8920108	-1.1190282	-0.8256818	4.9497366	-1.3459259	-1.4863821	-1.5554699	1.2244033	-1.3807324	-1.6469365	-1.2423626	-1.3739625	-1.0710875	-1.6840645	4.908999	0.28433514	-0.074310884	-1.302118	-0.6676923	-0.6357243	-0.04083513	0.41102922	-1.6879851
hsa-miR-1471	0.04334438	-4.8048778	-2.5408797	0.5288126	0.39210647	2.1438904	3.126924	-5.379616	-0.19483656	0.8610869	0.5432268	2.7040362	0.5940202	0.27873975	0.64322764	1.2285424	-5.2233644	1.7111832	1.0900713	2.1671672	0.9446972	0.43600303	-5.5004587	0.884723	-0.056797914	1.0338923	-4.9104	-5.137936	-4.8439193	1.2987899	1.6658088	-5.5061293	2.1438904	2.2408156	0.12707764	0.9624353	2.3907752	2.9837942	-5.0898857	-3.013955	1.0510045	1.4150807	1.5674869	-5.321444	2.5424838	-0.6299462	1.5674869	1.4379436	0.4195636
hsa-miR-572	0.30685273	-4.7692704	-0.9031652	0.18937178	0.49463937	0.754603	1.6871873	-0.25704607	-0.37079558	-0.080492355	-0.34343895	0.6294476	-0.31893286	-0.78664243	-0.47915968	-0.01998887	0.013441229	0.072152756	-0.25704607	0.3456923	-0.47915968	0.2570478	-0.75694835	0.09985795	-0.080492355	0.3456923	-0.050306655	0.3167068	0.2570478	-0.37079558	-0.54086864	-1.2104601	0.468218	0.43436685	-0.11055169	0.13634458	0.9551383	1.6161133	0.072152756	0.9551383	0.37374845	0.468218	0.468218	0.468218	-0.7045468	-0.59456766	0.013441229	0.6886498	-0.39932618
hsa-miR-296-5p	0.095063694	-4.729284	-1.6051245	0.3394012	0.31498978	0.36599952	1.6888901	-0.736679	-0.3053729	0.97149616	-0.9137601	0.38730723	-1.3596605	-3.9398518	-1.1191303	-0.49297875	-0.3053729	0.028780522	0.06671125	0.23587447	0.2587462	1.431326	-0.49297875	0.011853042	0.69023615	1.8256294	-5.8245234	0.13869673	-5.7584553	-0.23104686	-0.088866174	-0.8941938	0.97149616	1.6603571	0.9153157	0.38730723	0.5040508	2.133739	-6.002895	-0.4047529	0.5738388	0.11888796	0.77629334	1.4073035	0.06671125	0.028780522	0.59394413	1.3547922	-0.20833439
hsa-miR-1246	0.07151931	-4.7103577	-1.2029912	0.25539276	0.37971374	1.6798114	1.7250756	0.0403503	-0.45626274	0.14745031	-0.9216105	0.5837134	0.5419501	-1.4199916	-0.662243	1.404229	0.7373246	0.9526433	-0.3512589	-0.49008766	-0.3512589	1.1734561	-0.10399165	-0.10399165	-1.2979962	0.33774647	-1.0845658	-1.1800467	-0.10399165	-1.0845658	-1.5442101	-1.6086403	0.22582088	-0.07239308	-1.8521553	-1.7007324	-0.55918133	0.22582088	-1.4568683	0.14745031	-0.28420702	-0.89114773	0.37667164	0.82724655	-0.6928817	-0.031743187	0.41512284	-0.17684187	-1.7585498
hsa-miR-512-3p	-0.072576955	-4.678546	-2.5319736	0.5411881	0.27289832	3.1641138	3.098895	-2.578022	1.9939777	-2.7512784	2.5289776	4.0461917	2.4261668	1.0979633	2.7412212	-2.7368288	-2.421875	1.0515832	-2.78205	3.1641138	-2.6447306	-2.5565672	-2.6987834	-2.8514776	-2.7316911	-2.7100646	-2.109121	-2.3365045	-2.0426853	-2.6318944	-2.5637677	-2.7044504	-2.7736495	3.4407766	-2.5986304	-2.8652637	-2.4600375	-2.5918496	-2.2884862	-2.9024515	2.8290002	3.0577936	2.3272414	-2.519889	-1.2226537	-2.9166317	2.7412212	2.9663622	-1.2663479
hsa-miR-936	-1.029659	-4.594586	-1.8376334	0.39995626	0.06716729	4.5220633	4.96958	-0.7032402	-1.0690212	-0.8805099	-1.0639758	5.125114	-1.0557082	-1.0800481	-0.12216143	-0.8657258	-0.54347616	-0.9616254	-0.9119943	-0.6812883	-0.7714942	-0.6812883	-0.826799	-0.9830304	-0.86046916	-0.83834153	-0.22347693	-0.4561277	-0.15550213	-0.75836045	-0.6886557	-0.8325973	-0.9033993	-0.9161802	-0.72432595	-0.9971357	-0.5825227	-0.717388	-0.40699726	-1.0351851	-0.9830304	-0.9998117	4.6683636	-0.64376074	-1.0480981	-1.0496936	-1.0221894	2.5029423	-1.0392027
hsa-miR-671-5p	0.5949593	-4.5585465	-0.7935159	0.17407213	0.5535998	0.048353367	1.5087329	-0.11851723	-0.44710475	0.016773872	-0.47494966	0.49561375	-0.44710475	-1.1497349	-0.64131147	0.048353367	-0.06406147	-0.22222978	-0.829531	0.46608275	-0.47494966	0.7920467	-0.14535362	-0.52190477	-0.34912187	0.6751391	0.5853655	0.37732905	-0.6639779	0.40739983	0.32160777	-0.44710475	0.07378309	0.016773872	-0.30115634	0.048353367	0.7334992	1.2501141	-0.09140999	-0.6881116	0.016773872	0.048353367	-0.4235657	0.46608275	-0.5695942	-1.1678714	-0.037201233	0.3480584	-1.0654105
hsa-miR-198	0.21328174	-4.540626	-2.3161297	0.5100904	0.30516568	0.8898328	2.9918559	2.088493	-1.251581	2.2213676	-1.20E-04	3.5886617	-0.77896035	-1.155722	-0.698174	2.3565116	-3.3136427	2.972685	1.2885305	2.6847942	-3.5370731	3.1097977	-3.5912654	0.68482596	-3.624258	4.467007	-3.0000818	-3.228052	-2.9334748	-3.5242038	2.0469973	-3.596947	1.9067322	0.96405643	2.068233	1.546904	3.549209	3.220943	-3.17991	-1.251581	0.68482596	1.64998	-0.99643177	-3.4119096	-1.96532	-3.8096755	0.16877489	0.73599297	-0.4435068
hsa-miR-18b-3p	1.0266467	-4.4795814	-2.0051408	0.4476179	0.04643409	-0.31276503	4.152022	-1.2139059	1.2910862	-1.3865386	0.26957414	-0.21437876	-1.557154	-1.5808574	-1.5853316	-1.3721412	-1.0583209	-1.4655322	-1.4171995	-1.1925284	-1.2803744	-1.1925284	-1.3342327	-1.4863774	-1.3670219	4.0631876	-0.74669236	-0.9732575	-0.6804957	-1.2675844	-1.1997029	-1.3398792	-1.4088293	4.46199	-1.23444	0.28169295	-1.096346	3.726886	-0.9254121	-1.5371679	1.0991387	-1.5027198	3.1930172	-1.1559821	-1.549743	0.09304769	-1.5245119	3.9487443	-0.24985366
hsa-miR-1290	-1.3047478	-4.463825	-2.2515361	0.50439614	0.30133986	2.3439472	2.1012175	1.0968438	0.17788522	1.0968438	-0.35909873	1.9543463	1.3212534	-2.187435	-0.3383687	2.2224786	1.2968427	1.5622808	0.04628007	0.25357312	-0.1294709	2.313741	0.25357312	0.15684812	-0.7200206	0.38181275	-6.0308685	-6.2561145	-5.9650574	-0.5331431	-6.481241	-6.6206017	0.362683	1.1968137	-6.515776	-1.9663414	0.06658046	0.884113	0.49888152	0.5443241	0.9524147	0.6172959	0.49888152	1.0968438	-0.2940784	0.17788522	0.9524147	0.34265584	-2.5605917
hsa-miR-940	-0.34763405	-4.406847	-0.97185326	0.22053257	0.43575054	0.39075792	1.0413803	-0.64688265	-1.193031	0.010096435	-1.1326495	-0.6129552	-0.5807644	-1.5136348	-1.2239724	0.50255907	0.074891455	-1.6505014	-0.36089385	-0.12493669	-0.5486499	1.2404722	0.11422289	-0.67966616	-0.059819337	0.4676684	-0.02344572	-0.29233468	0.646479	-0.88696873	-0.39202654	-0.82460177	0.999966	0.043273333	-0.67966616	-0.19416249	-0.39202654	0.14767635	-1.4824568	-0.85749257	-0.36089385	-0.67966616	0.57502353	0.25323474	-0.85749257	-1.2813064	-0.7648083	-0.02344572	-1.3741294
hsa-miR-1275	0.47993183	-4.3925986	-0.6436762	0.14653654	0.6352583	0.17017931	1.006885	-0.5164171	-0.5759769	-0.07405286	-0.5759769	0.38556713	-0.3173576	-0.73989445	-0.7123557	-0.19635063	-0.46462303	0.5416321	0.07782597	0.28768438	0.5726537	1.0460763	0.5416321	-0.28734738	-0.25651652	1.006885	-0.25651652	0.7771272	-0.22649676	-0.13268667	0.048454233	0.01799006	0.41525692	0.19912666	0.28768438	0.51260847	0.6750435	0.5726537	-1.1084862	-0.5985661	-0.3173576	-0.22649676	-0.46462303	0.17017931	-0.19635063	-1.1084862	-0.104003005	-0.4028178	-0.37351662
hsa-miR-150-3p	-0.032757536	-4.3826504	-0.9971702	0.22752675	0.36809668	0.24827388	0.98104715	-0.5408025	-0.62086105	-0.28964898	-0.830533	0.18974832	-0.4846253	-1.4241986	-1.0808988	0.31366017	0.18974832	-0.25809333	-0.56770563	0.034836322	-0.42817208	2.0097046	0.003520041	-0.65098286	-0.56770563	0.78548336	-0.14845464	0.06532815	0.6870184	-0.56770563	-0.7775178	-1.031126	0.6870184	-0.14845464	-0.5968218	-0.51285505	0.22016957	0.5261049	-0.65098286	-0.51285505	-0.4016728	-0.70305586	-0.28964898	0.6870184	-0.7775178	-0.80521536	-0.5408025	-0.20140216	-1.2303228
hsa-miR-1249	0.1671969	-4.3356943	-0.8107039	0.18698363	0.4880268	0.08962302	1.1549406	-0.49829143	-0.67390484	0.41945273	-0.67390484	0.038157035	-1.2040472	-1.3669081	-1.1848192	-0.4743132	-0.60250324	-0.3996505	-0.3745064	0.11710076	-0.10154958	0.8707481	-0.021024656	-0.10154958	0.15103583	1.2220569	0.23595338	0.038157035	0.26577336	0.065304324	-0.18390222	-0.698924	0.8046971	0.9344178	0.15103583	-0.18390222	0.5414148	1.4544282	-0.4743132	-0.9878072	-0.021024656	-0.44991106	0.32623774	0.62862927	-0.15653749	-0.3745064	0.08962302	0.62862927	-0.8426303
hsa-miR-1299	0.7674664	-4.2387037	-1.9824764	0.46770817	0.17437166	3.9236	-1.3090034	-1.3160577	2.9289844	-1.4882267	3.9236	4.9643493	-1.6583838	-1.6820235	-0.33930174	-1.4738679	-1.1608906	-1.567008	4.9643493	-1.2947373	-1.3823476	-1.2947373	-1.4360614	-1.5877974	-1.4687626	-1.4472718	-0.8500991	-1.0760555	-0.78408	-1.369592	-1.3018928	-1.4416926	-1.5104575	-1.5228705	-1.3365366	-1.6014967	-1.1988134	-1.3297985	-1.0283389	4.7392435	4.881319	4.1524057	3.1295364	-1.2582896	-1.6509926	0.12114188	3.079029	-1.57618	-1.6423535
hsa-miR-610	-0.91665417	-4.2201242	-1.840194	0.43605208	0.09527957	5.161491	-1.0662354	-1.0734719	1.4417626	-1.2500874	-1.432876	4.6716113	-0.32261038	-1.4488889	-0.9370359	2.778349	-0.91429746	-1.3309032	-1.2814554	4.3253646	-1.1414739	-1.051601	-1.1965746	-1.3522292	-1.2301205	2.9756498	-0.59547985	-0.8272716	-0.52775586	-1.1283888	-1.0589412	-1.2023515	-1.2728921	-1.2856258	-1.0944799	-1.3662826	-0.9532	-1.0875674	-0.7783226	-1.4041916	0.7349651	-1.3689488	1.031801	-1.014212	-1.4170567	-1.4186465	0.66946924	-1.3403119	-1.4081944
hsa-miR-659	0.13603956	-4.141974	-1.9436995	0.4692689	0.06769493	3.3988569	-0.94617	-0.9534024	-1.3176311	-1.1299199	-1.3126072	-0.40977445	-1.3043746	-1.3286113	-1.3331863	3.9032004	-0.7943162	4.9864893	-1.1612707	-0.9315437	-1.0213665	-0.9315437	-1.0764369	-1.2320052	-1.109964	6.2660184	-0.47567502	-0.70733845	-0.40798846	-1.0082887	-0.93887985	-1.0822104	-1.1527122	-1.1654388	-0.9743985	-1.2460507	-0.833197	-0.9674901	-0.6584166	-1.2839388	-1.2320052	-1.2487155	0.04118536	-0.8941752	-1.2967969	-1.2983857	-1.2709981	-1.2200946	-1.2879394
hsa-miR-520b	-0.12138925	-3.9823344	-1.49353	0.37503883	0.07914153	-0.9021723	-0.5463729	-0.55361557	-0.9183669	-0.7303865	-0.9133358	3.3418176	-0.9050915	-0.929363	-0.93394446	-0.7156439	-0.39430115	-0.81127334	-0.76178217	-0.53172565	-0.6216774	-0.53172565	-0.6768267	-0.83261824	-0.710402	-0.68833685	-0.07520292	-0.30719873	-0.007419324	-0.6085808	-0.5390723	-0.6826086	-0.75321126	5.7100687	-0.57464194	-0.846684	-0.43323776	-0.5677235	-0.25820658	-0.88462615	1.9253855	4.7327847	-0.9276109	-0.49430344	-0.89750266	-0.89909387	-0.87166715	-0.8206904	-0.88863254
hsa-miR-887	0.36447948	-3.9549797	-1.6719415	0.42274338	0.21928261	0.6718	4.6931167	-1.5398436	-0.6944109	-1.713001	-0.57286	4.252141	-0.9659548	-1.0374504	0.23318802	-1.69856	-1.3837855	4.5254407	2.1340487	-1.5184009	-1.606514	-1.5184009	-1.660536	0.42717335	2.6531315	-1.6718109	-1.0712094	-1.2984633	-1.0048114	-1.5936852	-1.5255973	-1.6661999	-1.7353594	0.9261478	-1.5604401	0.068833746	4.6931167	-1.553663	-1.2504725	-0.12589909	-1.8131433	-0.03969731	-1.350956	-1.4817436	0.76735795	0.8884871	-1.8513939	-1.8014593	0.68744576
hsa-miR-373-5p	-0.07789984	-3.8794267	-2.2763622	0.586778	0.16046594	2.525595	4.4862566	-2.0061502	-0.42191243	-2.181656	-2.3632958	0.16559035	-0.5339414	-1.2600071	-2.3837569	3.8643706	-1.8479762	2.0175266	-2.212827	-1.984417	-2.073725	5.4834113	3.4265661	-2.283156	-2.1618145	3.2618718	-1.5311618	-1.7614973	-1.4638636	-2.060722	-1.9917109	-2.1342201	3.1465085	-2.2169712	-2.0270262	-2.297121	-1.8866341	-2.0201573	-1.7128558	-2.3347917	-2.283156	-2.2997704	2.6987708	4.4698005	-2.3475761	-0.6883781	0.12685919	0.61618423	-2.3387694
hsa-miR-605	-1.0080914	-3.8150318	-1.7543238	0.45984516	0.19308646	1.2244201	-1.0623344	-1.0693487	-1.4225932	-1.2405428	-1.4177207	-1.4362801	-1.4097363	-1.4332422	-1.4376792	-1.2262655	-0.9150604	-1.318878	-1.2709483	-1.0481492	-1.1352633	5.193008	-1.1886729	-1.3395497	-1.2211889	-1.1998197	-0.6060287	-0.83070576	-0.5403837	-1.1225799	-1.0552641	-1.1942724	-1.2626477	-1.2749904	-1.0897118	-1.3531715	-0.9527687	-1.0830117	-0.7832593	-1.3899168	-1.3395497	-1.3557557	5.5870442	-1.0119077	-1.402387	-1.4039282	-1.3773664	2.4414616	-1.3937968
hsa-miR-1308	1.800348	-3.7468705	-0.7117998	0.18997182	0.5494389	0.46405855	0.7390439	0.2234675	-0.1670545	0.120738655	0.019890461	1.870565	0.2234675	-0.96982604	-0.081737846	0.46405855	0.120738655	0.32944742	-0.081737846	-0.40651736	-0.6239789	0.7390439	-0.48495325	-0.25854525	-0.25854525	-1.1849684	-0.1670545	-1.7267431	-0.48495325	-0.6239789	-0.90580016	-1.1849684	-0.25854525	0.91199464	-0.334205	-0.6239789	0.2234675	1.1120535	-0.081737846	-0.40651736	-0.48495325	-0.25854525	1.3207375	0.91199464	0.46405855	-0.25854525	-0.334205	0.2234675	-1.4622558
hsa-miR-516a-5p	-0.091939285	-3.6976712	-1.3091769	0.35405445	0.11463899	-0.8815084	-0.5243018	-0.53157336	-0.8977671	-0.7090431	-0.8927162	3.186304	-0.88443905	-0.9088066	-0.06759317	-0.6942423	-0.37162885	4.351231	-0.7405632	-0.50959665	-0.59990436	-0.50959665	-0.6552716	-0.8116794	-0.6889797	-0.66682726	-0.051268652	-0.28418192	0.016782923	-0.5867558	-0.51697236	-0.66107637	-0.73195845	-0.74475366	-0.55268294	-0.8258007	-0.41071948	-0.5457371	-0.23499615	-0.8638931	-0.8116794	-0.8284796	0.21167402	-0.47202668	1.6253098	-0.878418	1.0812737	-0.7997044	-0.8679152
hsa-miR-193b-5p	-0.4022424	-3.6907928	-1.8953741	0.51354116	0.4720087	0.46134743	2.5086007	-3.3092341	-0.3934452	1.9296656	-0.3934452	3.4131129	-0.4625717	-0.7259745	-0.3934452	1.8802903	-3.1534169	1.5856695	2.7942262	3.7618377	2.6477826	2.9141061	-3.4297404	-0.9927377	-3.4625788	-3.4409978	-2.8413234	-3.0682266	-2.7750278	-3.3629928	-3.2950099	-3.4353955	-3.5044484	0.9535922	-3.329799	0.46134743	2.4207745	-3.3230324	-3.02031	-1.1698542	0.7528621	1.3255799	0.5006876	-3.251224	0.1446005	2.9376767	0.654487	-0.50633824	-0.55018675
hsa-miR-874	0.3978993	-3.6138587	-0.83136165	0.2300482	0.5693499	0.0717887	1.1296977	-0.11681041	-0.6195603	-0.16337928	-0.40257034	0.72580475	-0.4457141	-0.5813022	-0.3055583	-0.045340624	-0.18384513	-0.16337928	0.024940405	0.42741242	-0.045340624	0.6992182	0.024940405	0.22122946	0.56239647	-1.2110504	-0.7152601	-0.23821983	-6.9059854	-0.069125265	-0.4457141	-0.5813022	0.22122946	0.32393542	0.048233423	0.17384854	0.6992182	0.8382792	-0.8976217	-0.9862154	0.024940405	0.14731207	0.952136	2.630197	-0.045340624	0.8382792	0.048233423	0.09957066	-0.6956044
hsa-miR-423-3p	-0.30182007	-3.6033168	-1.2704911	0.35258934	0.29180345	1.1587563	4.3861337	-1.2099833	0.36767924	-1.3835819	1.0072894	1.6483362	0.44041204	-0.7657292	-0.20486535	-1.3691039	-1.0535281	0.89984715	2.426788	-1.1884863	-1.2768238	-1.1884863	-1.3309832	-1.483979	-1.363956	-1.3422868	-0.74015665	-0.96798897	-0.67358947	-1.2639623	-1.1957011	-1.3366613	-1.405997	4.119762	-1.2306325	-1.4977922	-1.0917659	-1.2238383	-0.9198761	0.29398108	0.76204	2.054078	1.0229748	-1.1517358	-0.23184396	0.1480609	0.080478534	2.426788	-1.5389881
hsa-miR-1307	-1.018066	-3.5727112	-1.1846827	0.33159208	0.2303317	0.7294695	-0.8459318	-0.8529106	0.7663843	-1.0232376	-1.1995181	0.1133949	1.5357239	0.6107556	-0.13580306	-1.0090326	-0.6994036	-1.1011761	-1.0534889	-0.8318184	-0.9184912	-0.8318184	-0.97163016	-1.1217428	-1.0039817	-0.9827207	-0.39193732	-0.6154762	-0.3266247	-0.90587217	-0.8388973	-0.9772013	-1.0452305	-1.0575107	-0.87317044	-1.1352957	-0.7369209	-0.86650425	-0.56827	1.4165748	2.5947385	1.572769	1.6186241	-0.79576045	0.5689121	-1.1857952	1.0095617	2.9005232	-1.1757153
hsa-miR-663	0.104870334	-3.5682714	-0.9094361	0.2548674	0.45981318	0.58327687	1.2564346	-1.0390557	-1.0633162	-0.88376415	-0.67201316	0.24127114	-0.28050363	-2.1372278	-1.2594589	0.36421645	0.42086518	-0.42139614	-0.03662241	-0.005934122	0.39261496	1.8380572	0.95005333	-0.90822256	-0.42139614	0.58327687	-0.42139614	0.21150124	0.7781249	-0.58753574	-0.44429147	-0.935861	2.2726283	0.52075064	-0.6159557	-0.6159557	0.18062413	0.95005333	-1.7345899	-0.67201316	-1.1874012	-1.0633162	-0.24588907	0.58327687	-0.7279128	-1.2360348	-0.8339194	-0.1288532	-1.4293488
hsa-miR-99b-3p	-0.101767674	-3.5496008	-1.4145494	0.3985094	0.10972984	0.12491943	7.211916	-0.62309325	-0.9838079	-0.7979077	-0.97883236	5.9003954	-0.97067916	-0.9946822	0.076725736	-0.7833284	-0.46554196	-0.8778995	-0.828956	-0.60144556	-0.6904017	-0.60144556	-0.74494064	-0.89900815	-0.7781445	-0.75632346	-0.14997517	-0.37940347	-0.082941875	-0.67745006	-0.6087109	-0.75065863	-0.82048	4.1660743	-0.6438869	-0.9129182	-0.50404775	5.1464777	-0.33095348	-0.9504405	-0.89900815	-0.915557	3.3068733	-0.5644375	-0.9631747	-0.96474826	-0.9376248	-0.8872124	-0.95440257
hsa-miR-202	-0.9990213	-3.5457873	-2.1530814	0.6072224	0.59002185	2.1565285	1.6451832	0.1775814	0.55036986	1.0955716	-0.3272926	1.8753515	1.277856	0.38005814	0.45977268	2.7448983	2.4417896	1.0030702	1.6069103	2.1361465	1.4458586	3.444305	2.081995	-0.041424893	-5.22556	-0.57965505	-4.622762	-4.842924	-4.5584364	-5.128933	-5.06297	-5.199185	1.2009939	1.128882	-5.0967255	-5.354891	-4.962534	-5.09016	-4.796431	0.5682188	1.8040272	0.53446305	3.9185157	1.8966609	0.45977268	3.2375913	1.4977161	1.6451832	-3.6764283
hsa-miR-630	-0.41863325	-3.4368424	-1.025235	0.29830727	0.5382419	0.7015546	1.5622132	0.039345562	-0.4106533	0.08878976	-0.33333033	1.248194	-0.5804555	-1.2902703	-0.31009454	0.22276527	-0.4558732	1.5310676	-1.1134508	0.24939519	-2.7279353	0.4165209	-1.5728984	-0.8832099	-0.037393272	1.2156928	0.91012174	0.14033395	-7.2995977	0.19394475	0.91012174	-1.0167983	0.6720951	0.22276527	-0.97400874	-0.31009454	0.8191884	0.7307518	0.47528726	-0.993848	0.5853494	0.49799854	-0.4106533	0.4165209	1.9909122	-1.3246253	0.38711196	0.36088163	-0.7651164
hsa-miR-370	-0.5314421	-3.3739471	-1.5627348	0.46317703	0.34773755	1.3998444	5.170472	-1.3014257	-1.6592877	-1.4748576	-0.17048539	4.9842033	-1.6462629	-0.5593287	0.2640946	-1.4603937	-1.1451204	2.4809673	-1.5056603	-1.2799492	-1.368202	-1.2799492	-1.4223096	-1.5751586	-1.4552507	-1.4336021	-0.83204913	-1.059663	-0.7655461	-1.3553526	-1.287157	-1.4279823	3.1767771	3.8369799	-1.3220549	-1.5889585	-1.1833215	-1.3152673	-1.0115964	-1.6261842	-1.5751586	-1.5915766	0.01157843	-1.2432339	4.023211	5.0250483	1.1307521	-1.563456	-1.6301148
hsa-miR-501-5p	1.1811304	-3.366806	-1.8115244	0.5380543	0.43450132	0.94287324	1.2560463	-4.6776586	1.0060799	-1.1459368	-0.35501757	2.6491952	-0.18450072	0.6095786	-0.18450072	-4.83551	-4.522451	-0.63145876	-0.43151417	-4.656333	0.060532544	-4.656333	-4.7976933	-2.794555	-1.0698929	-4.8089066	-4.211579	-4.437594	-4.1455426	2.7955565	0.54073954	-0.7294488	-4.872109	2.3860722	0.060532544	0.2511427	2.8443089	1.0990856	3.141161	1.6587818	2.8443089	2.2815561	1.6587818	1.3049247	0.94287324	-1.3654199	2.459293	2.3206706	0.9242461
hsa-miR-200c	-0.771884	-3.3181481	-2.898755	0.87360626	0.22481415	2.383249	-5.4284763	-5.4355764	-5.7931404	2.1332896	-0.0715183	-3.1266444	0.36075318	3.8564346	1.8685213	0.5843073	-5.2794013	3.4587257	2.8153822	2.8153822	-5.502297	0.86546814	-5.55636	2.5376513	4.350625	4.7325535	-4.966591	1.8900586	1.691568	-5.4894586	-5.4213195	4.521327	-5.6312394	-5.643733	1.1898311	3.4892242	5.371523	2.6441033	-5.1459885	2.2782547	4.04889	3.826712	6.8935	6.5418773	3.6110842	-5.774247	4.180328	2.1332896	2.4566395
hsa-miR-765	-1.343961	-3.3105233	-1.75261	0.5294057	0.48121837	1.6304116	1.8410506	1.8410506	0.9430141	2.3074641	1.4722996	1.5768242	1.4722996	0.5334851	0.43566173	2.0127087	2.0127087	1.8410506	-0.8720662	0.8863856	-0.2062407	2.2832036	0.21113892	-1.5136409	-5.6078067	2.1557584	-4.9933524	1.0213625	-4.9277825	-5.5093107	0.9052579	-0.11960606	-0.9218717	-5.661546	0.43566173	1.8410506	1.0440621	-5.469788	-5.1703796	0.21113892	1.4539299	0.79902977	1.150507	2.131846	-2.8068259	0.05614014	1.5577078	0.48419517	0.6576006
hsa-miR-500	1.1651752	-3.1970081	-1.6567693	0.5182249	0.44493875	1.189801	1.422848	0.31044692	-0.030474	-1.1447455	-2.3953166	2.6980786	-0.030474	0.44427556	0.86597556	-1.1231071	-4.7271967	0.19494838	0.69201845	-4.8604026	1.2652297	-4.8604026	-5.00105	-2.7613652	-0.93111616	-5.0122066	-4.417893	-4.6427674	-4.35219	1.6492448	-4.8675237	-5.0066543	-1.2920587	1.8969145	-4.902002	-0.5075746	1.4408054	2.6496778	3.525422	1.5643516	2.430387	2.4082637	1.833601	0.6418521	1.5492804	0.62359947	2.430387	2.6496778	0.86597556
hsa-miR-892b	1.2802083	-3.1917431	-1.7627845	0.5522952	0.50104934	0.29504472	1.3816774	-6.016026	0.29504472	-3.0357952	-1.4807111	2.6718214	-0.52069324	-0.8108179	-0.21607393	0.4629715	-5.8618793	-5.37E-04	0.32796365	1.3588412	-0.52069324	-5.9948463	-6.135241	-0.2949707	0.22308856	-6.1463776	1.4786971	-5.777602	-5.4875464	2.1535437	-0.97444004	-2.2858624	-2.599214	2.0668857	-1.0759339	-1.4807111	2.6422274	2.4314086	3.378342	1.0938876	2.4046118	1.7012599	1.0185611	2.5808952	0.5233403	-0.0250184	1.8770425	1.8243539	-0.26055425
hsa-miR-1321	0.9917593	-3.16618	-0.92057973	0.29075408	0.14436172	1.2138666	-0.25007218	-0.25729316	-0.6209437	-0.4335305	-0.6159279	-0.635034	-0.6077084	-0.63190645	-0.6364743	-0.41883248	-0.09845943	-0.51417345	-0.46483153	-0.2354693	-0.32514948	-0.2354693	-0.38013238	-0.53545374	-0.41360635	-0.3916077	0.21967582	-0.011619996	0.28725487	-0.31209248	-0.24279352	-0.38589686	-0.4562866	-0.4689929	-0.27825612	-0.54947704	-0.13727875	-0.27135867	0.03722434	-0.5873048	-0.53545374	-0.55213755	3.263404	-0.19815989	-0.6001424	-0.60172886	1.3335505	-0.5235619	-0.59129924
hsa-miR-30c-1-3p	-1.4606798	-3.1220877	-1.1845989	0.37942526	0.46020493	-0.45881945	3.6604078	3.1557233	-0.4489879	1.872627	-0.20508832	-0.704184	-0.48271304	-0.7894867	-1.3034738	-1.9378747	-1.6210843	1.1608557	1.7492483	-1.7565619	2.7685726	3.3849897	-1.8996073	0.16392815	-1.932707	2.7685726	-1.3065068	-1.535216	-1.2396835	-1.8323282	-1.7638043	-1.9053074	-1.9749099	1.1608557	-1.7988704	0.3782668	-1.6594692	3.3586357	-1.4869179	-0.15201813	0.5438347	0.33980906	0.6657396	3.890535	-0.6417596	-0.7378722	0.3782668	0.44766486	0.16392815
hsa-miR-625-3p	-0.5772187	-3.0479949	-1.0508881	0.34478012	0.07733174	-0.7241339	-0.3729772	-0.38012546	0.15717869	-0.5545897	-0.73515195	-0.25014943	-0.72701496	-0.7509698	-0.7554917	-0.5400395	-0.22288962	-0.6344213	-0.58557576	-0.35852093	-0.44729894	-0.35852093	-0.5017287	-0.6554875	-0.53486603	5.0844083	0.09204488	-0.13692375	0.15894394	-0.43437332	-0.3657717	-0.50743526	-0.57711667	5.0844083	-0.40087742	1.1190934	-0.26131815	4.4199843	-0.08857102	-0.70681685	-0.6554875	-0.6720032	0.36159092	-0.32158703	-0.7195255	-0.72109574	-0.6940269	1.5275865	-0.710771
hsa-miR-483-5p	-0.8523978	-3.044479	-1.2551571	0.41227323	0.5050813	1.0362583	1.0092989	0.3745528	-0.16398758	0.9173513	-0.11927598	0.6985999	0.24978834	-0.77180094	-0.56734127	0.865531	0.5883346	1.9210292	-0.30938476	0.40036207	-0.8340282	1.5775558	0.02785308	-0.4903521	-2.2974017	2.2885199	-0.20945257	0.40036207	-6.9307847	-0.06372922	0.4785257	-0.019847326	1.0967418	-0.4903521	-0.06372922	0.22579628	0.5883346	-1.1311127	-7.174911	-0.71860737	0.45499808	-0.18806595	0.12598091	0.779162	0.32566458	-0.14149326	0.32566458	0.19741541	-0.77180094
hsa-miR-574-5p	0.31834686	-3.0321536	-0.6204972	0.2046391	0.5724416	0.51694435	2.464169	0.31193963	0.11245766	0.7588119	-0.01622304	0.54939264	0.15003148	-0.44484386	-0.56414753	0.44630232	0.9725055	-0.20464095	-0.41647252	0.21226779	0.54939264	0.68369955	0.6204309	0.41363135	-0.684218	0.15003148	0.21226779	-0.361693	0.11245766	-0.5353604	-0.6213861	-0.6570998	-0.89327055	0.21226779	-0.1690894	-0.23374042	-0.13872775	1.7626842	-0.7744079	-1.2238528	-0.71357256	-0.8040834	-0.4765273	0.11245766	-0.7744079	-0.2651039	-0.41647252	-0.1690894	-0.9226838
hsa-miR-1300_v13.0	-0.4252027	-2.9598248	-1.1886456	0.40159324	0.5759324	1.4851435	1.0056342	-0.3583985	-0.14601547	0.7602653	-0.6476405	0.7602653	0.90497106	-0.42893416	-0.44644338	1.3454136	1.1850809	-1.5712854	0.5455236	0.14924139	2.0310817	1.2902125	1.2368215	-0.41212064	-2.000785	-0.74402624	0.14924139	-0.528976	0.5918421	-0.570479	-0.694696	-1.5712854	1.763172	-0.34150702	-1.1906618	-0.25104862	-0.41212064	-0.14601547	-6.403223	0.08111185	0.5455236	0.12927145	2.3290749	1.3176907	-0.4663542	-0.4663542	0.8813061	-0.16625792	-1.0817269
hsa-miR-141	-0.7791796	-2.9222503	-2.5021951	0.85625625	0.26925957	2.5839179	-5.2389317	-5.2459974	-5.6018505	2.508239	0.02575996	-2.3374975	0.27284673	3.698006	2.0687096	0.13611725	-5.09057	2.822704	2.7950137	2.6595252	-5.312399	1.4595451	-5.366203	2.822704	4.193078	3.9719622	-4.7792563	1.7820952	2.0687096	-5.299622	-5.231809	3.8744395	-5.440724	-5.453158	1.0043397	3.422352	4.590995	2.091254	-4.9577956	2.091254	3.422352	3.2156708	6.7144966	6.264044	3.36215	-5.5830474	3.665353	0.8648739	2.5354078
hsa-miR-200b-5p	-1.5155749	-2.901788	-1.49173	0.5140727	0.42717612	-0.14793335	-2.3650098	2.5767593	0.4749641	1.1279277	-0.76567656	-2.0167959	-1.1191509	-0.44509238	-0.3109374	-2.5305882	-2.2162557	-0.40784025	4.288658	2.7044919	-2.4386716	-2.350682	-2.4926176	3.2936215	-2.5254605	2.5234904	-1.9041187	-2.1310534	-1.8378137	2.190884	-2.3578684	2.1393435	-2.567336	3.024259	-2.3926623	1.6905671	-2.2543428	-2.3858948	-2.0831301	5.131525	2.9366534	1.5151576	3.3347678	3.2713041	2.0420196	-2.710036	0.090433456	-2.633343	-0.80064744
hsa-miR-1288	-0.2523382	-2.8864272	-0.99644244	0.34521654	0.56316453	-0.21641861	0.8261019	-0.7839228	-0.63347757	-1.1490706	-0.9043673	1.5351368	-0.8887044	-0.9411415	-0.4803613	0.13459028	-6.9175296	-0.10261141	-0.10261141	0.5397593	0.114294186	-0.4994038	-2.287252	-0.45970806	-0.124176845	-0.70116055	-0.124176845	-1.0755354	-6.551937	0.96251595	-1.1490706	-1.1710273	-0.19774471	0.93253577	-0.5730704	-0.41270098	1.2697979	1.3880092	1.9830638	0.44269767	1.4436141	1.3603283	0.038804192	0.77434886	0.44269767	-0.19774471	1.2988902	1.2988902	-0.31779703
hsa-miR-665	-0.4942339	-2.8785667	-1.5470066	0.53742254	0.44330567	2.0681126	2.767203	-3.798241	0.92634165	2.5540984	0.58536077	1.6559324	1.6769257	-0.49551538	1.0635035	-3.955639	-3.6434793	1.1164043	-4.0004587	1.3561285	0.58536077	1.3370886	0.35990223	-0.69244915	1.4277246	1.6769257	-3.3335	-3.558866	3.1594331	-3.8516352	1.4509261	1.0635035	-3.9921327	-4.0045133	0.8051758	0.43570802	-3.6813033	2.2166576	-3.5112739	-4.1197925	-1.0143325	-4.0855265	0.92634165	-3.7406237	-3.0634727	-3.075272	1.2894185	1.806148	-2.2481816
hsa-miR-1285	0.027657127	-2.8221068	-0.5312733	0.18825415	0.54727584	2.2094727	-0.09281727	-0.10060521	-0.4928083	-0.29068014	-0.4873986	-0.5080051	-0.47853372	-0.50463194	-0.50955814	-0.27482793	0.07069949	-0.37765476	-0.32443878	-0.077067815	-0.17378946	-0.077067815	-0.2330894	-0.40060613	-0.26919147	-0.24546571	0.41381362	0.16435747	0.48669866	-0.15970726	-0.08496734	-0.2393064	-0.31522295	-0.328927	-0.12321421	-0.41573045	0.028832475	-0.11577507	0.21703677	-0.45652816	-0.40060613	-0.41859958	0.9777344	-0.036829196	-0.47037384	-0.47208473	-0.44259378	-0.3877804	-0.46083614
hsa-miR-1181	-0.042965356	-2.79671	-1.1075006	0.39600122	0.4465243	0.507149	1.9995778	0.22134565	0.02735018	0.31107926	0.48297095	1.7650402	-0.15387084	-0.5694401	0.007135621	0.6262157	-0.076569326	-0.24320818	-0.076569326	1.0701954	0.38715768	0.5302241	0.41001964	-0.24320818	0.8825333	-0.28530908	-6.532637	0.5551317	-6.466978	-1.5364649	0.26658702	-0.13478543	-0.076569326	1.3152597	0.7029884	0.60227084	1.4906261	1.4906261	-0.15387084	-0.73236156	-0.38040566	0.38715768	0.507149	2.770919	0.60227084	-0.73236156	0.007135621	0.1001532	-0.40016294
hsa-miR-187-5p	-0.15746935	-2.7818384	-0.9673909	0.34775236	0.14342578	0.40707254	-0.35025406	-0.35762358	-0.72876906	-0.5374932	-0.72364974	-0.74314976	-0.71526074	-0.7399576	-0.74461937	-0.5224922	-0.19551659	-0.6197982	2.6758683	-0.3353498	-0.42687845	-0.3353498	-0.48299456	-0.64151716	-0.5171585	-0.4947064	0.12917542	-0.10688733	0.19814706	-0.41355228	-0.3428254	-0.48887777	-0.5607183	-0.5736866	-0.37901878	-0.6558294	-0.2351358	-0.371979	-0.057036392	3.2831788	-0.64151716	-0.65854454	-0.7381749	-0.29727173	-0.7075391	-0.7091582	-0.68125033	-0.6293802	-0.69851327
hsa-miR-23a-5p	-0.110831715	-2.7798123	-1.0756612	0.3869546	0.12509334	-0.9079715	4.69414	-0.5657033	-0.23993026	-0.7392849	-0.9189335	4.402243	-0.910838	-0.9346715	-0.9391705	-0.72480834	-0.40926325	-0.8187126	-0.7701143	-0.54420817	-0.63253725	-0.54420817	-0.6866914	-0.83967245	-0.7196611	-0.6979939	-0.0959221	-0.32373226	-0.029361352	-0.61967695	-0.55142224	-0.6923691	-0.7616981	-0.77421296	-0.5863503	-0.8534843	-0.4474975	-0.5795568	-0.27562416	-0.89074194	1.0540287	-0.8561045	-0.9329511	-0.5074612	-0.90338624	-0.9049486	0.5662123	-0.82795966	-0.8946761
hsa-miR-139-3p	-0.8695602	-2.7625248	-1.216556	0.44037828	0.5459143	0.15078695	1.3231062	-4.688608	-0.9218914	0.9312969	-1.1077417	-0.005864541	-0.6725765	-1.9608486	-1.1832187	1.2986401	1.2986401	0.9120787	0.37566337	1.6345295	0.5364285	1.5063359	-0.1780018	-1.7102475	0.34981403	0.8032761	2.920269	1.6185023	-4.16046	1.5267047	1.3231062	0.490882	0.9312969	-1.2287581	-4.70894	-0.54958004	-4.572208	-4.70225	-4.4029603	-0.9218914	1.368106	0.78132564	0.44206652	1.5063359	-0.54958004	-0.47412267	0.32971105	0.7404924	-0.6725765
[truncated: 56 more columns]
